# Supplementary material for: Prevalence and correlates of depression and anxiety among Chinese international students in US colleges during the COVID-19 pandemic: A cross-sectional study
Source: PLoS One. 2022 Apr 14;17(4):e0267081. doi: 10.1371/journal.pone.0267081 (PMC9009639; doi:10.1371/journal.pone.0267081)
Supplement: S1 Dataset — (XLSX) [file pone.0267081.s002.xlsx]

## Sheet: Dataset
Gender	Age	Edu Level	AoS	CurLocat	TraEvent	Tuition	FamilyR	PandemicFinance	fSM_L	fSM_F	fActivity	WorkLoad	fRemote	RemoteRelation	RemoteAcareer	SSRS1	SSRS2	SSRS3	SSRS4	SSRS5	SSRS61	SSRS62	SSRS63	SSRS7	SSRS8	SSRS9	SSRS10	SSRS11	ISI11	ISI12	ISI13	ISI2	ISI3	ISI4	ISI5	GAD1	GAD2	GAD3	GAD4	GAD5	GAD6	GAD7	PHQ1	PHQ2	PHQ3	PHQ4	PHQ5	PHQ6	PHQ7
2	30	1	1	1	2	4	5	5	5	5	5	3	3	2	1	3	2	2	2	4	4	4	4	2	0	4	2	2	2	1	1	0	0	0	0	1	2	1	1	1	0	1	3	1	1	1	0	1	1
2	28	3	1	2	2	4	2	3	3	3	3	2	1	4	4	3	3	1	3	3	3	3	2	1	2	2	3	3	0	0	0	1	0	0	0	1	1	1	1	0	1	1	0	0	0	0	0	0	1
1	28	2	1	1	2	1	5	4	4	5	5	3	3	2	1	3	3	3	3	4	4	4	4	4	5	2	3	4	2	2	1	0	3	2	2	1	1	1	0	1	1	2	1	1	2	2	1	2	2
1	28	1	1	1	2	4	4	3	3	4	4	3	3	2	3	2	3	2	2	3	4	3	3	2	2	3	2	2	2	1	3	2	1	2	0	1	1	0	1	0	1	2	1	2	1	0	1	0	2
1	27	2	1	1	2	1	5	4	3	4	4	3	2	2	3	3	4	4	4	4	4	4	3	4	2	4	4	4	1	1	2	1	1	1	0	1	0	1	1	1	1	0	0	1	0	1	1	0	1
2	26	3	1	2	2	4	4	4	5	5	1	5	1	4	2	3	1	1	3	4	4	1	2	1	2	2	4	1	0	0	0	3	3	2	2	3	1	1	1	0	0	1	3	1	2	2	2	0	2
1	26	1	1	1	1	2	4	3	3	4	4	4	3	3	2	2	2	1	2	2	4	3	3	3	3	2	2	2	1	2	2	1	1	2	1	1	0	1	1	2	1	1	1	0	1	0	1	0	1
2	25	2	1	1	2	1	4	3	4	3	3	3	2	2	3	2	3	2	3	3	4	4	3	3	3	2	3	2	2	1	2	3	2	2	2	1	1	2	2	1	1	0	1	1	2	1	1	0	1
1	25	3	1	1	2	1	4	4	4	5	3	4	3	2	2	4	3	4	4	4	4	4	3	7	7	4	4	3	1	1	1	1	1	1	1	1	1	1	1	1	1	1	0	0	0	0	0	0	0
1	25	1	1	1	2	1	5	3	4	3	5	4	3	2	1	3	3	4	4	4	4	4	4	3	6	3	4	4	2	1	2	1	0	1	0	1	0	1	2	1	0	1	0	1	0	1	1	0	0
2	24	1	1	1	2	1	4	5	4	4	3	4	2	4	3	3	3	4	3	3	4	4	4	2	3	3	1	2	0	0	1	0	1	1	0	1	0	1	2	1	0	1	1	0	1	1	0	1	1
2	24	2	1	1	2	1	4	4	4	2	3	2	2	3	3	3	2	1	2	3	4	4	4	5	2	2	2	2	1	1	2	2	1	1	1	0	1	1	1	1	1	2	1	1	1	0	1	1	1
1	24	3	1	1	2	1	5	3	4	4	3	2	3	2	2	2	1	1	2	1	4	3	3	0	0	1	1	1	2	1	2	2	1	1	0	1	1	1	1	1	1	1	1	1	1	1	1	0	0
2	24	2	1	1	1	1	5	4	5	4	4	3	3	2	3	3	3	2	2	2	4	3	4	5	2	2	3	2	1	1	2	2	1	2	3	2	1	0	1	2	1	2	2	1	2	1	2	1	2
1	24	1	1	1	2	1	4	3	4	4	3	2	2	2	3	2	2	3	2	3	3	2	2	0	1	2	2	2	2	0	0	2	2	1	2	1	0	1	2	1	0	1	1	0	2	1	1	1	1
1	24	1	1	1	2	1	4	4	3	3	4	4	3	4	2	3	2	2	3	4	3	3	2	6	4	2	2	2	1	1	1	2	1	1	1	1	0	1	1	1	1	1	0	0	0	1	1	1	1
1	23	3	1	2	2	1	4	2	4	3	2	3	1	2	3	3	1	1	3	3	4	1	1	1	1	2	3	1	0	0	0	2	1	1	1	1	1	1	1	0	1	0	0	1	1	0	0	0	0
2	23	1	1	1	2	1	5	3	5	2	5	2	3	1	1	3	4	1	1	1	4	4	4	1	3	2	4	3	1	2	1	2	0	1	0	1	0	1	1	1	1	1	1	1	2	1	1	2	2
1	23	2	1	1	1	1	5	4	4	4	4	4	2	2	2	3	1	1	2	3	4	4	3	3	3	2	2	2	2	3	1	1	1	1	0	1	0	1	1	1	1	0	0	0	1	1	0	1	0
2	23	2	1	1	2	1	5	4	5	4	3	2	3	5	4	3	1	2	3	3	4	4	4	6	7	4	4	3	1	1	1	2	2	2	2	1	1	1	1	1	1	1	1	1	1	1	1	1	1
2	23	3	1	1	1	1	4	1	2	5	4	3	3	2	2	4	2	3	4	4	4	3	3	0	0	3	4	2	2	3	2	1	2	0	1	1	1	1	1	0	0	1	0	1	1	0	0	0	0
1	23	1	1	1	2	1	4	4	5	4	4	3	3	3	2	2	3	2	4	3	4	4	4	4	2	4	4	3	1	1	1	2	3	2	3	1	1	1	1	1	1	1	1	1	1	1	1	1	1
2	23	1	1	1	2	1	5	4	4	4	3	3	1	2	2	2	3	1	2	3	4	3	1	3	0	2	2	2	3	2	3	1	1	2	1	2	2	0	0	1	1	0	2	1	1	2	2	1	2
2	22	1	1	1	2	1	5	1	5	3	3	1	3	4	4	3	4	1	3	2	4	1	1	1	3	2	4	2	1	1	1	2	2	2	1	1	1	1	1	0	0	1	0	0	0	0	0	0	0
2	22	1	1	1	2	1	3	2	5	4	3	1	1	3	4	3	4	1	4	2	4	1	2	1	2	2	2	2	2	0	0	3	3	2	2	1	1	1	1	0	1	0	1	0	1	1	1	2	2
1	22	1	1	1	1	1	4	4	3	2	3	2	3	3	3	3	4	4	4	4	4	4	4	2	2	4	3	2	1	1	0	2	1	1	1	1	0	1	1	1	1	1	0	0	0	0	1	0	1
1	22	2	1	1	2	1	5	5	5	5	4	3	3	2	2	4	2	3	4	2	4	4	4	4	3	1	2	2	1	0	2	1	4	3	1	0	2	0	3	0	0	3	0	0	0	1	1	3	3
2	22	1	1	1	2	1	4	3	3	4	4	4	4	2	1	3	3	4	3	4	4	4	3	4	4	4	4	4	1	0	2	1	1	2	1	1	0	1	1	1	0	1	1	0	1	1	1	0	1
1	22	1	1	1	1	1	5	4	4	4	5	4	4	4	4	3	3	4	4	4	4	4	4	3	3	4	4	4	1	2	2	1	2	2	2	1	1	2	2	1	1	1	1	1	1	1	1	1	1
1	22	1	1	1	2	1	4	4	3	4	4	1	3	2	4	2	3	2	3	3	4	4	3	4	3	2	4	3	2	1	0	2	3	2	0	1	1	2	1	1	1	0	0	1	1	1	0	1	0
2	21	1	1	1	2	1	4	2	4	3	2	3	3	1	1	2	2	2	3	3	4	3	2	2	3	2	3	2	1	0	1	1	1	1	1	1	2	1	1	1	2	0	1	0	0	0	0	1	1
1	21	1	1	1	1	4	4	4	3	3	3	1	2	2	2	4	3	2	3	2	3	2	4	0	6	2	3	2	4	2	3	1	1	3	2	0	1	1	0	2	1	2	2	1	2	3	1	2	1
1	21	1	1	1	2	1	5	1	4	3	4	3	3	2	2	3	4	2	3	3	4	4	4	2	5	3	3	2	1	0	1	2	1	1	1	1	0	1	1	1	1	0	1	0	1	1	1	0	0
1	21	1	1	1	2	1	4	3	3	3	1	2	5	4	4	3	4	2	3	3	4	1	1	1	1	2	2	1	4	3	2	3	3	3	2	2	1	1	1	1	1	1	1	1	1	1	1	1	1
1	21	2	1	1	2	1	5	3	3	4	4	3	3	2	2	3	3	2	3	3	4	4	4	6	7	4	3	3	2	1	1	2	1	1	1	2	1	2	2	0	1	1	1	1	2	1	0	1	1
1	21	1	1	1	1	2	4	3	3	4	4	3	3	2	2	2	4	1	2	3	2	3	3	2	2	3	4	3	1	2	1	2	1	2	1	1	1	1	2	1	1	2	2	1	2	1	2	1	2
1	21	2	1	1	2	1	4	4	4	3	4	3	3	2	3	3	3	3	4	2	4	4	3	3	7	2	3	2	2	2	2	1	1	2	1	1	1	2	0	1	1	1	1	0	1	1	1	0	0
1	21	1	1	1	2	1	4	4	4	4	3	4	3	3	3	3	3	1	4	2	4	3	3	6	6	4	3	3	2	2	3	3	3	3	3	2	2	1	1	1	1	1	1	1	1	1	1	1	0
2	21	1	1	1	2	3	4	3	3	3	3	4	2	2	2	2	3	1	2	2	4	4	3	3	3	4	3	2	1	1	0	3	3	2	3	1	1	1	1	1	1	1	1	1	0	1	2	1	2
1	21	1	1	1	2	1	4	4	4	4	4	4	3	2	2	3	3	3	3	3	4	4	4	7	7	3	3	3	1	1	2	1	2	3	2	1	1	1	1	1	1	1	1	1	1	1	1	1	1
1	21	1	1	1	2	1	5	4	3	4	3	3	4	2	2	2	3	2	2	2	4	3	3	1	2	2	3	2	2	2	2	2	2	2	1	1	1	1	1	1	1	1	1	1	1	1	1	1	1
1	21	1	1	1	2	1	5	3	2	5	4	3	4	1	3	3	1	4	3	3	4	3	4	3	2	3	2	2	0	1	1	1	1	0	0	1	1	0	1	1	1	1	1	0	1	1	0	1	1
2	20	1	1	2	2	1	5	4	4	2	2	4	4	2	2	2	1	3	3	3	4	1	3	2	6	4	4	3	0	0	0	4	4	3	3	2	0	3	1	0	1	0	1	1	0	1	0	1	1
1	20	1	1	1	2	1	4	3	4	1	3	1	1	1	2	3	4	3	2	3	4	4	3	2	1	4	3	3	1	1	2	1	1	1	1	1	1	1	1	1	1	1	1	1	1	1	1	1	2
1	20	1	1	1	1	1	1	3	2	2	4	3	2	2	2	3	4	3	2	4	4	3	3	3	5	1	2	3	1	2	2	2	2	2	1	0	1	1	0	1	2	1	2	1	1	1	1	0	0
2	20	1	1	1	2	1	3	5	4	3	4	2	1	3	4	3	4	1	3	1	3	2	2	2	2	2	2	2	1	1	2	2	2	2	2	1	1	1	2	1	2	1	1	1	2	1	2	2	2
2	20	1	1	1	2	1	4	3	4	3	3	3	2	4	3	2	3	3	3	3	4	4	3	3	3	2	2	3	1	2	1	2	2	1	2	1	0	1	2	1	0	1	2	1	1	2	0	1	1
1	20	1	1	1	2	1	5	5	4	4	4	3	3	3	3	4	3	2	2	3	4	4	2	3	3	2	3	2	3	2	1	2	2	2	2	1	1	1	1	1	1	1	1	1	1	1	1	1	1
2	20	1	1	1	2	1	5	1	5	4	3	1	4	5	5	3	1	2	3	3	4	4	3	4	3	2	2	2	1	1	2	4	3	3	2	1	1	1	1	1	1	1	1	1	2	2	0	2	3
1	20	1	1	1	2	1	4	3	4	2	2	1	1	4	1	3	4	2	3	2	4	4	3	0	3	2	2	2	2	1	3	3	1	1	1	0	1	1	1	0	2	0	2	3	1	3	0	2	0
2	20	1	1	1	2	1	5	3	4	3	4	3	3	4	4	3	4	1	2	2	4	4	3	4	5	2	3	2	3	3	1	3	3	3	3	1	1	2	2	0	1	0	1	1	1	1	1	1	1
1	20	1	1	1	2	1	5	3	4	3	3	1	1	1	3	3	3	1	1	1	4	1	3	1	0	1	2	2	1	0	1	2	1	1	1	1	1	1	1	0	1	0	1	1	1	0	0	0	1
2	20	1	1	1	2	1	5	4	5	4	5	3	3	4	2	3	3	4	4	4	4	4	4	3	5	2	3	3	1	0	1	1	1	0	0	1	1	1	1	1	1	1	0	1	0	1	0	0	0
1	20	1	1	1	2	1	4	2	4	3	4	4	3	2	2	3	2	3	3	4	4	3	3	1	2	2	3	2	1	1	2	2	2	3	2	1	1	1	2	1	0	1	1	0	1	1	1	1	0
1	20	1	1	1	2	1	5	4	5	1	2	1	1	1	1	4	3	4	4	4	4	4	4	7	6	4	4	3	0	0	3	3	3	3	3	1	1	2	2	0	0	0	1	1	0	2	2	0	1
1	20	1	1	1	2	1	4	3	4	4	3	3	4	3	3	3	3	4	4	3	4	4	4	5	5	4	4	3	1	2	2	2	2	2	2	1	1	1	1	0	1	0	0	1	0	1	1	1	1
1	20	3	1	1	2	1	4	3	3	3	4	3	4	3	2	3	3	3	3	3	4	4	3	6	5	2	4	2	1	1	1	0	1	2	2	1	1	1	1	0	1	0	0	0	1	1	0	0	0
1	20	1	1	1	2	1	3	3	3	3	4	2	3	2	2	3	3	3	4	2	4	1	2	3	6	2	3	3	1	2	3	2	2	2	1	1	0	2	0	0	2	1	0	1	1	1	1	0	1
2	20	2	1	1	2	1	4	4	2	2	2	2	3	2	3	4	3	3	3	3	3	3	3	0	0	4	4	2	2	2	2	1	1	1	1	1	1	2	1	1	2	1	1	1	1	1	1	1	1
1	20	1	1	1	2	1	5	2	2	4	2	3	1	2	2	2	4	2	3	4	4	3	3	3	3	4	4	2	1	1	2	1	1	0	0	1	1	1	1	1	1	2	1	1	1	0	1	0	1
1	20	2	1	1	2	2	3	3	3	4	3	4	4	4	4	3	3	2	3	3	2	3	2	0	0	3	2	3	1	2	3	1	3	3	3	2	1	2	1	1	1	1	2	1	1	2	2	1	1
2	20	1	1	1	2	1	1	3	4	4	4	3	2	2	1	2	3	2	2	3	4	4	4	3	3	4	3	2	0	0	0	1	1	0	0	0	0	1	0	1	1	2	2	1	2	0	2	1	3
1	20	2	1	1	2	1	4	3	3	4	4	3	3	3	3	3	3	3	3	3	4	3	3	2	2	2	2	2	2	2	2	2	1	2	2	2	1	1	1	2	1	1	1	2	1	1	2	1	3
2	20	1	1	1	2	1	5	3	4	4	3	3	3	2	2	2	3	2	2	2	4	3	3	1	2	2	3	2	2	2	2	2	2	2	1	1	1	1	1	1	1	1	1	1	1	1	1	1	1
2	20	1	1	1	2	1	5	3	3	3	4	3	2	2	3	2	2	1	3	4	4	4	4	4	5	2	3	3	0	1	2	1	1	2	0	0	1	1	1	0	1	1	0	1	1	1	0	1	1
1	20	2	1	1	2	1	3	4	3	4	4	2	2	3	4	2	3	1	2	3	4	3	2	2	3	2	2	2	1	1	2	2	2	2	2	1	1	2	1	1	2	1	1	2	1	2	2	1	2
1	20	2	1	1	2	1	5	5	5	4	4	3	4	2	2	3	3	2	3	4	4	3	4	5	4	2	3	2	3	3	4	3	3	3	2	1	1	1	2	2	1	0	1	0	1	1	2	0	0
1	20	2	1	1	2	1	4	3	4	3	4	3	3	3	4	2	2	2	3	2	2	3	3	3	3	2	3	2	2	2	2	2	2	2	1	1	2	1	1	1	2	1	1	1	2	1	1	1	1
2	19	1	1	1	2	1	5	2	5	2	4	1	5	4	4	3	4	1	2	2	4	1	1	1	1	2	2	2	2	2	2	1	3	3	2	1	1	1	1	0	1	1	0	1	0	1	1	1	1
2	19	1	1	1	1	1	5	3	5	3	1	3	4	1	1	2	4	2	2	2	4	1	2	0	5	2	2	2	0	2	0	1	0	0	1	0	0	1	0	1	1	2	1	0	2	0	2	0	3
1	19	1	1	1	2	1	4	2	5	3	2	4	2	4	2	1	4	1	2	2	4	4	3	0	0	1	1	2	0	0	0	1	1	0	0	1	1	1	2	0	1	1	1	1	0	1	2	2	1
2	19	1	1	1	2	1	5	4	5	3	3	4	5	4	4	3	4	1	3	2	4	2	2	3	5	2	3	2	2	0	1	1	2	1	1	2	1	1	1	0	1	0	1	1	2	1	2	0	0
2	19	1	1	1	2	1	5	5	5	5	5	3	5	5	5	3	2	4	4	4	4	4	3	3	2	4	4	4	1	1	1	0	0	1	2	2	1	1	1	1	2	1	1	1	2	1	1	1	1
1	19	2	1	1	2	1	4	3	4	4	3	3	4	3	3	2	3	3	2	3	4	4	4	6	5	2	2	2	2	1	0	3	3	3	3	1	1	1	1	0	1	0	1	1	2	1	0	0	1
2	19	2	1	1	1	1	5	4	4	4	4	2	2	3	4	3	3	3	3	3	4	4	4	4	3	2	2	1	0	2	1	2	1	2	0	0	0	0	1	1	2	2	2	1	0	0	1	0	0
1	19	1	1	1	2	1	5	3	3	3	5	3	2	3	2	3	3	1	2	2	4	3	3	5	3	2	1	2	1	1	1	0	1	0	0	1	1	0	1	1	2	1	1	2	1	2	0	1	2
1	18	1	1	1	2	1	4	2	4	3	3	4	4	2	4	3	4	2	2	4	4	1	2	4	5	2	2	2	1	2	0	2	2	2	2	1	1	1	1	0	2	1	0	0	2	0	1	0	2
1	18	1	1	1	2	1	5	3	4	3	4	2	1	1	3	3	4	1	2	2	4	4	4	7	7	4	2	2	0	0	0	2	2	2	2	1	1	1	1	1	1	1	1	1	1	1	1	1	1
2	18	1	1	1	2	1	5	3	4	3	4	3	3	3	5	3	1	3	3	4	4	3	3	2	2	4	4	2	2	1	1	1	2	2	2	1	1	1	1	1	0	0	0	0	0	0	0	0	0
1	30	3	1	2	2	5	5	1	5	3	2	3	1	5	4	2	4	1	2	3	4	1	3	5	7	4	3	2	4	1	0	3	3	2	3	1	1	2	2	1	1	0	3	1	3	1	2	0	3
2	29	1	1	1	1	2	5	4	5	5	4	4	2	2	2	4	3	4	4	3	4	3	3	5	0	4	4	4	1	2	1	0	1	1	1	1	2	1	1	1	1	2	1	2	1	1	2	1	2
1	28	2	1	1	2	1	4	3	2	4	4	4	3	2	3	4	1	1	3	2	4	4	3	3	3	2	2	1	2	0	1	1	2	2	0	1	0	1	2	3	1	0	2	1	0	1	0	2	1
1	26	1	1	1	1	4	4	5	4	4	5	3	3	2	2	3	3	4	4	4	4	4	3	7	6	4	4	4	1	1	2	1	2	2	1	1	2	1	1	1	1	2	0	0	1	1	1	1	0
1	24	2	1	1	2	1	5	5	3	4	2	4	4	4	3	3	3	2	2	3	4	3	2	4	6	2	4	4	1	0	1	1	1	2	1	1	0	1	1	1	2	0	1	0	1	1	2	1	2
2	24	1	1	1	2	1	4	5	4	3	2	2	4	2	2	3	4	4	4	4	4	4	3	2	8	2	4	2	1	2	3	2	1	1	2	1	0	3	1	0	1	0	0	1	1	3	3	0	1
2	23	2	1	1	2	1	5	3	5	4	1	1	1	3	2	3	4	2	3	2	4	1	2	2	3	2	2	1	1	0	0	1	1	2	1	2	1	2	0	0	1	1	2	1	0	0	2	0	1
1	23	2	1	1	1	4	5	4	4	3	3	3	4	4	3	2	2	3	3	3	4	4	3	5	0	3	4	2	3	2	1	2	2	2	3	2	0	1	2	1	1	1	1	2	2	1	0	1	1
1	23	1	1	1	2	1	4	4	5	3	4	3	3	2	2	2	3	2	4	3	4	4	3	3	2	2	3	2	1	0	1	1	1	1	1	1	0	1	1	1	1	0	0	1	1	1	0	0	1
1	23	2	1	1	2	1	5	4	4	4	4	3	2	2	3	4	3	4	3	4	4	4	4	5	5	2	4	2	1	0	1	1	2	2	2	1	1	2	1	1	1	1	1	1	1	1	1	1	1
1	22	1	1	1	2	1	5	4	5	2	3	3	3	5	5	3	3	1	2	1	4	3	2	3	3	4	3	1	0	0	1	1	0	0	0	1	1	1	1	0	1	0	0	1	0	0	0	0	0
2	22	1	1	1	2	1	5	2	5	4	4	1	1	4	4	3	4	3	3	3	4	1	3	5	6	4	3	3	2	0	1	3	2	2	2	1	1	1	0	1	1	0	0	0	1	0	0	0	1
1	22	1	1	1	2	1	4	4	3	3	3	3	2	3	4	2	3	2	3	3	4	3	3	3	3	2	3	2	1	1	2	1	2	2	2	1	1	0	1	1	0	1	1	1	0	1	1	1	0
2	22	2	1	1	2	1	5	1	4	1	2	1	2	2	1	3	4	2	2	3	3	1	2	2	2	2	2	2	0	0	1	0	1	0	0	1	1	1	2	0	2	0	2	1	0	3	2	1	0
1	22	1	1	1	2	4	5	4	4	5	4	3	2	2	2	2	3	1	3	1	4	1	3	1	0	1	2	2	0	0	1	1	1	0	0	1	0	1	1	1	1	0	1	1	1	1	1	0	1
2	22	1	1	1	2	1	5	4	4	3	4	3	2	2	2	2	3	2	3	4	4	4	3	2	5	2	2	3	0	1	1	1	1	0	0	1	1	1	1	1	1	1	0	0	0	1	1	0	1
1	22	1	1	1	2	1	4	4	3	4	4	1	4	4	2	2	3	1	2	3	4	3	2	4	4	3	3	2	1	2	1	1	1	2	2	2	1	2	0	1	2	1	2	1	2	1	2	1	2
1	22	2	1	1	2	1	5	4	5	5	4	3	3	2	2	3	3	1	4	3	4	3	3	4	5	4	4	3	1	1	1	2	3	2	2	1	1	1	1	1	0	1	0	0	1	1	0	0	1
1	22	2	1	1	2	1	4	3	3	4	3	3	3	2	2	2	3	3	3	2	4	3	3	2	2	2	2	2	1	1	0	1	1	0	0	0	1	1	1	1	2	1	1	1	0	2	0	2	1
2	22	2	1	1	2	1	4	3	4	3	4	3	3	2	2	3	2	2	3	2	4	3	4	4	3	2	4	2	1	2	1	1	1	1	2	0	1	1	0	1	1	1	0	1	1	1	0	1	2
2	22	1	1	1	2	1	4	4	5	4	3	3	2	3	2	2	3	1	2	2	4	3	3	1	1	2	3	2	2	2	1	2	2	2	0	1	1	2	3	0	1	1	1	0	1	0	1	0	0
1	22	1	1	1	2	1	4	3	3	4	4	3	4	3	2	3	3	3	3	4	4	4	3	5	4	2	3	2	2	2	1	2	2	2	3	1	1	1	0	1	2	2	1	1	1	1	1	1	0
1	22	2	1	1	2	4	5	4	5	4	4	4	3	4	4	2	1	1	2	4	4	4	4	5	6	2	2	2	2	1	1	2	3	2	2	1	1	2	1	1	1	2	1	1	1	1	0	0	1
2	22	2	1	1	2	1	5	4	4	3	4	3	3	2	2	3	3	4	4	3	4	3	4	0	0	3	4	3	1	1	0	1	0	0	2	1	1	1	1	1	1	1	0	0	1	1	1	1	1
1	22	1	1	1	2	1	5	3	2	5	4	4	3	3	4	3	1	4	4	4	4	4	3	7	5	4	4	3	1	1	1	1	1	1	1	1	0	1	1	1	0	1	0	0	1	1	1	0	1
1	22	1	1	1	2	1	4	4	3	4	4	3	4	4	3	3	4	2	3	3	3	4	4	3	3	3	4	2	2	2	2	3	2	2	3	1	2	1	1	1	1	1	1	1	1	1	1	1	1
1	21	1	1	1	2	1	4	4	5	3	5	3	2	3	2	3	4	3	3	3	3	4	3	0	2	2	2	2	1	0	0	1	1	2	1	1	1	2	1	1	1	2	1	1	3	2	1	1	1
2	21	1	1	1	2	1	5	4	4	1	2	1	1	4	3	2	4	3	2	3	4	4	4	7	6	4	3	2	0	0	2	1	2	0	0	0	3	3	1	0	1	0	0	0	0	1	1	0	0
1	21	1	1	1	1	1	4	3	4	3	2	1	1	1	1	2	3	1	1	1	1	2	1	3	3	2	1	3	0	0	0	0	1	1	2	1	1	1	0	3	1	1	1	0	1	1	1	0	1
1	21	1	1	1	2	1	3	3	3	3	3	4	3	4	4	2	3	1	2	2	4	3	2	1	1	2	2	1	2	2	3	3	3	3	3	1	1	2	2	1	1	1	1	1	1	1	1	1	2
2	21	1	1	1	2	1	5	3	3	3	4	3	2	1	1	3	3	4	4	4	4	4	4	3	4	4	3	3	2	3	3	1	1	1	0	0	0	1	0	1	2	2	1	2	3	2	3	2	3
1	21	1	1	1	2	3	5	5	4	4	4	3	3	3	3	4	2	4	3	3	4	4	3	5	4	3	3	3	0	0	1	0	1	0	0	1	1	1	0	0	1	1	1	1	0	1	1	1	1
1	21	1	1	1	2	1	5	3	4	4	4	3	3	4	4	2	1	2	2	1	4	2	3	0	3	2	2	1	1	1	2	1	1	1	1	1	1	1	1	0	1	1	1	1	0	0	1	0	0
1	21	2	1	1	2	1	5	1	4	5	1	4	3	1	2	3	4	4	4	4	4	4	4	7	7	3	2	3	0	0	1	0	0	0	0	1	0	1	1	2	1	0	1	0	0	1	1	1	0
1	21	1	1	1	1	4	5	4	4	4	4	3	1	2	2	3	2	2	3	4	4	4	4	5	5	1	2	2	0	0	1	0	1	1	0	1	1	2	1	1	1	1	1	1	1	1	1	1	1
1	21	2	1	1	2	1	4	3	3	4	3	3	4	4	2	3	3	2	3	3	4	3	2	3	4	3	2	2	2	1	3	2	1	2	1	1	0	1	1	0	2	0	0	0	1	1	1	1	0
1	21	1	1	1	2	1	5	5	5	4	4	4	4	3	5	2	3	4	4	4	4	4	4	2	3	2	4	2	3	3	1	4	4	3	3	2	1	1	2	1	1	1	2	1	1	1	0	0	1
1	21	1	1	1	1	1	4	3	2	5	3	3	2	2	2	4	4	4	4	4	4	4	3	4	5	4	4	4	1	1	1	1	1	1	1	1	0	0	1	1	1	1	0	1	1	1	0	1	1
2	21	2	1	1	2	1	5	1	5	5	5	3	4	1	1	3	1	1	1	3	4	4	4	0	0	2	3	4	1	1	1	3	3	2	3	1	1	2	1	1	1	1	1	2	1	1	1	2	1
2	21	1	1	1	2	1	4	4	4	4	3	4	4	5	5	2	3	1	2	1	4	2	1	1	1	2	3	2	3	3	1	3	3	3	2	1	1	1	1	0	2	1	1	1	2	2	1	1	1
2	21	1	1	1	2	1	4	3	4	4	3	4	2	3	2	3	3	1	2	2	4	3	2	2	5	3	2	3	0	0	1	1	1	0	1	2	1	2	1	0	1	0	0	1	0	0	1	0	0
2	20	1	1	2	2	1	4	3	5	2	2	3	1	4	3	3	4	2	3	2	3	3	3	8	8	2	2	1	2	1	1	3	3	2	2	1	0	1	1	1	2	0	1	1	2	2	1	1	2
2	20	1	1	1	2	1	5	3	5	5	5	5	5	4	3	4	2	3	4	3	4	4	4	1	6	2	3	3	1	1	3	3	1	2	2	1	1	2	2	0	1	1	1	2	2	1	1	1	1
2	20	1	1	1	2	1	3	5	5	4	3	1	1	1	3	2	4	1	2	1	3	1	2	0	3	2	2	2	0	1	3	3	3	3	4	2	0	0	1	2	1	0	0	0	0	1	2	2	0
1	20	1	1	1	2	1	4	3	5	4	4	2	2	4	4	3	4	1	2	2	3	3	1	2	3	2	3	1	0	1	2	1	1	1	3	1	1	2	1	2	1	0	1	1	1	1	1	0	0
2	20	1	1	1	2	1	5	5	3	3	3	2	3	4	1	2	4	4	4	4	4	4	4	4	3	3	2	2	1	2	1	1	2	2	2	2	2	2	1	1	1	0	0	0	1	1	1	1	1
1	20	1	1	1	2	1	4	4	4	4	4	2	2	2	5	2	4	1	2	2	4	2	3	0	0	3	2	2	2	1	0	2	3	2	2	2	1	1	1	1	1	1	1	1	1	1	1	1	1
1	20	1	1	1	2	1	3	5	5	4	2	1	1	1	5	2	4	2	2	1	4	1	4	3	4	2	2	2	4	0	0	4	4	4	4	1	1	1	1	1	2	1	0	1	3	1	3	1	1
2	20	1	1	1	2	1	5	3	5	3	2	4	5	4	2	3	4	1	3	2	4	1	3	1	2	2	2	2	3	1	1	3	3	3	3	1	1	1	3	0	1	0	1	0	3	3	3	0	1
2	20	1	1	1	2	1	5	3	5	3	3	3	1	2	1	3	4	1	3	1	4	1	3	2	3	4	3	2	2	2	0	3	3	3	2	1	1	1	1	1	1	1	2	1	3	3	2	3	3
2	20	1	1	1	2	1	4	3	5	3	4	3	2	2	2	3	1	2	4	3	4	4	4	2	6	2	3	3	2	1	0	2	1	2	1	2	1	2	1	0	1	1	0	1	1	1	1	1	1
1	20	1	1	1	2	1	5	4	5	3	3	3	1	3	4	4	4	1	3	2	4	4	4	5	6	3	3	4	1	2	4	2	0	2	0	2	1	2	1	0	1	0	0	0	0	0	0	0	0
1	20	1	1	1	2	3	4	4	3	4	2	2	2	2	2	2	3	1	2	2	4	3	3	2	3	3	2	2	1	1	1	2	1	1	1	1	1	1	1	0	1	0	0	0	0	1	0	0	1
1	20	2	1	1	2	1	5	3	3	3	3	3	3	3	3	3	3	3	3	2	4	3	4	4	4	3	3	2	1	1	1	2	1	1	1	1	2	1	1	2	1	1	1	2	1	0	2	1	2
1	20	1	1	1	2	1	4	3	3	4	3	4	3	3	3	3	2	3	2	3	3	3	2	0	0	2	2	1	3	2	2	1	1	2	1	1	1	1	1	2	1	1	1	1	1	2	2	1	1
2	20	1	1	1	2	3	5	5	4	4	5	4	3	2	3	3	3	4	3	4	4	4	1	5	5	4	1	3	0	0	1	1	1	1	1	1	1	1	1	0	1	0	1	1	0	1	2	1	1
1	20	1	1	1	2	1	4	4	4	4	3	3	3	4	4	2	1	1	3	2	4	4	4	4	3	2	2	2	3	3	1	3	2	2	2	1	1	1	1	1	1	1	1	1	1	2	2	3	3
1	20	1	1	1	2	4	4	4	3	4	4	3	2	4	5	3	3	3	3	3	4	3	3	5	8	4	3	4	1	1	0	0	2	3	2	1	1	1	1	1	1	1	0	1	1	1	1	0	1
1	20	2	1	1	1	1	4	4	5	3	4	3	4	3	3	2	2	2	3	3	4	3	3	3	2	3	3	2	2	2	1	2	2	2	2	1	1	1	1	0	0	1	1	1	1	2	0	0	1
1	20	2	1	1	1	1	4	4	3	4	4	3	2	3	2	3	3	2	3	3	4	3	3	5	4	2	2	2	1	0	1	0	1	2	0	1	1	1	1	1	1	1	0	0	1	1	2	1	1
1	20	1	1	1	2	1	5	3	4	4	4	3	2	2	2	3	1	3	3	2	4	4	3	5	3	4	3	2	2	1	2	1	1	1	1	1	1	0	2	1	1	0	0	1	1	2	1	1	2
2	19	1	1	2	2	1	5	2	3	3	4	4	2	2	2	4	4	1	3	3	4	1	3	3	3	3	2	4	2	2	3	2	2	1	2	1	0	2	1	0	0	1	0	0	1	1	0	0	0
1	19	1	1	1	2	1	4	1	3	3	5	2	1	1	3	4	4	3	3	2	4	4	4	3	4	4	3	2	1	0	1	1	2	1	0	1	1	1	2	1	1	0	1	2	1	1	0	1	1
1	19	1	1	1	2	1	5	3	5	3	1	1	1	1	4	3	4	1	3	2	4	1	1	0	0	3	2	1	0	0	0	0	2	1	1	1	1	1	1	0	1	0	0	1	0	0	0	0	0
1	19	1	1	1	2	1	5	4	5	3	3	1	1	1	4	1	4	2	3	4	4	4	4	6	6	2	3	3	2	2	2	2	2	2	2	1	1	1	1	1	1	1	1	1	1	1	0	1	0
2	19	1	1	1	2	1	4	3	5	1	3	3	2	3	4	3	4	1	3	1	4	1	2	2	4	2	3	3	2	2	0	3	2	2	2	1	1	1	2	1	1	0	1	0	1	0	0	0	0
2	19	1	1	1	2	1	5	4	5	4	4	1	1	5	5	3	4	3	3	3	3	3	3	2	5	1	2	2	1	1	0	2	3	1	1	1	1	1	1	0	1	0	0	0	1	1	1	0	1
2	19	1	1	1	2	1	2	4	4	2	3	1	1	5	4	1	4	1	2	3	4	1	3	1	4	2	2	1	1	1	1	2	1	2	1	1	1	1	1	0	1	0	1	1	1	2	2	2	1
2	19	1	1	1	2	1	4	5	5	4	4	4	4	4	4	2	3	3	4	3	4	4	4	4	6	2	4	2	0	0	0	0	0	0	0	1	1	0	0	1	1	1	1	0	0	0	1	1	1
2	19	2	1	1	2	1	5	4	4	4	4	3	2	4	4	4	2	2	2	4	4	4	3	3	4	4	4	3	2	1	3	3	2	2	3	1	1	2	1	2	1	1	1	2	1	2	1	2	1
1	18	1	1	1	2	1	4	4	5	3	4	4	3	3	3	2	2	3	3	3	4	3	2	0	0	1	1	1	2	1	2	2	1	1	1	1	1	1	1	1	1	0	1	1	1	1	1	0	1
1	18	1	1	1	2	1	4	5	4	1	3	4	4	3	3	3	4	1	2	3	3	2	2	3	4	4	2	2	2	4	4	3	3	3	3	2	2	2	1	1	1	0	0	1	2	0	2	0	1
2	18	1	1	1	2	1	4	3	4	3	3	2	2	3	4	2	4	2	2	4	4	3	2	2	3	2	2	1	0	1	0	2	1	2	3	1	1	2	2	0	1	2	1	1	1	1	1	1	1
1	18	1	1	1	2	4	5	3	5	5	3	3	4	2	1	3	3	4	4	4	4	4	4	5	5	4	3	3	2	2	3	2	2	1	0	1	0	1	1	1	2	0	1	0	1	1	2	0	1
2	18	2	1	1	2	1	4	3	4	4	3	3	2	2	4	3	1	4	4	4	2	3	2	3	2	2	3	2	2	1	2	0	0	0	1	1	1	2	1	2	1	1	1	0	0	1	1	0	1
1	18	2	1	1	2	1	5	4	4	2	2	1	3	3	3	3	1	1	2	2	4	4	4	3	3	2	2	2	1	1	1	1	2	1	1	1	1	1	1	1	1	1	1	1	1	0	1	0	1
2	25	1	1	1	2	1	5	3	5	5	4	3	3	1	1	3	4	4	3	4	4	4	4	1	3	1	3	1	2	2	2	2	2	2	2	1	1	1	1	1	1	1	1	1	1	1	1	1	1
1	24	1	1	1	2	4	3	1	4	3	3	3	3	3	4	3	1	2	2	2	3	3	3	3	3	2	2	2	2	2	2	3	1	3	3	1	1	1	1	1	1	1	1	1	1	1	1	1	1
1	21	1	1	1	2	1	4	4	4	2	4	2	3	1	2	3	4	3	2	2	4	4	3	0	5	1	2	2	1	1	1	3	3	3	2	1	1	1	1	1	1	1	1	1	1	1	1	1	1
1	21	2	1	1	1	3	5	5	4	4	5	3	4	4	4	4	3	2	4	3	4	4	4	0	0	1	2	2	2	2	2	2	3	2	3	1	1	1	1	1	1	1	1	1	1	1	1	1	1
1	20	1	1	1	2	1	3	3	4	2	4	3	4	4	2	3	3	2	3	3	4	4	4	5	3	4	4	2	2	0	1	2	3	3	3	1	1	1	1	1	1	1	1	1	1	1	1	1	1
2	20	1	1	1	2	1	4	4	4	4	2	2	3	3	3	2	3	3	3	3	4	3	3	2	2	2	2	2	2	1	2	2	1	1	1	1	1	1	1	1	1	1	1	1	1	1	1	1	1
1	20	1	1	1	1	1	4	4	5	3	2	3	2	3	3	2	2	1	2	3	4	4	3	2	2	2	4	2	3	3	3	2	2	2	2	1	1	1	1	1	1	1	1	1	1	1	1	1	1
1	20	1	1	1	2	1	5	2	4	4	4	3	4	3	1	3	2	2	3	2	4	4	4	5	5	4	4	3	1	1	1	2	1	1	2	1	1	1	1	1	1	1	1	1	1	1	1	1	1
1	20	2	1	1	2	3	3	2	3	2	3	3	2	2	3	2	2	2	2	3	2	2	2	0	0	2	2	2	1	1	1	1	1	1	1	1	1	1	1	1	1	1	1	1	1	1	1	1	1
1	19	2	1	1	2	1	4	4	3	3	3	3	3	3	3	2	2	2	2	3	3	3	3	8	8	2	3	2	2	2	2	2	1	1	1	1	1	1	1	1	1	1	1	1	1	1	1	1	1
1	19	1	1	1	2	1	4	3	4	3	3	3	3	2	2	4	3	3	3	3	4	4	4	4	5	2	3	2	1	1	1	1	1	1	1	1	1	1	1	1	1	1	1	1	1	1	1	1	1
1	18	1	1	1	2	4	4	4	3	3	3	3	3	3	3	2	3	2	2	2	3	3	3	1	1	2	3	2	2	2	2	1	1	2	2	1	1	1	1	1	1	1	1	1	1	1	1	1	1
2	30	2	1	1	1	1	5	5	5	5	5	5	5	5	5	2	3	4	4	4	4	4	4	3	0	4	1	4	4	4	4	0	0	0	0	3	3	3	3	3	3	3	3	3	3	3	3	0	3
2	28	1	1	1	2	1	4	3	4	4	4	3	3	3	3	3	3	2	3	4	4	3	2	4	2	4	3	3	2	1	2	1	1	2	1	2	1	2	1	2	1	2	2	1	2	1	2	1	2
2	27	3	1	2	1	5	2	3	5	5	2	2	1	4	4	3	3	2	2	2	2	1	4	3	4	2	2	4	1	2	2	3	3	3	3	2	2	1	1	3	2	0	2	2	3	2	3	2	3
1	27	2	1	1	1	1	4	3	4	3	4	3	3	3	3	3	1	2	3	3	4	3	3	4	4	4	4	4	2	2	3	2	2	2	2	1	1	1	2	2	1	2	2	1	2	2	2	2	3
1	27	2	1	1	1	1	5	4	4	5	4	3	3	4	5	2	3	3	3	3	2	2	3	3	4	4	3	4	3	2	1	0	3	2	2	2	1	1	2	2	1	1	2	1	1	2	2	1	1
1	26	2	1	1	2	3	4	5	3	3	4	3	2	2	2	3	2	2	3	4	3	4	4	2	3	3	4	2	3	3	2	2	1	1	2	2	2	2	3	3	1	3	2	3	2	3	2	3	2
2	26	2	1	1	2	2	1	3	4	3	3	3	3	3	3	3	4	3	3	3	3	3	3	5	5	3	3	2	2	2	1	1	1	1	1	2	1	2	1	1	2	1	2	1	2	1	1	1	2
1	26	2	1	1	2	1	4	2	4	5	4	3	2	2	2	2	3	4	4	4	2	2	3	4	4	2	4	3	2	1	2	1	1	1	1	2	2	1	2	1	1	2	2	1	1	2	1	2	1
2	25	1	1	1	2	1	5	4	4	3	3	4	3	4	3	4	2	4	3	3	2	3	2	0	3	2	3	2	3	2	2	0	1	2	2	2	2	1	2	2	2	1	1	2	1	2	2	2	1
1	25	1	1	1	2	1	5	3	5	5	3	3	3	3	3	3	1	4	4	4	4	4	4	4	3	4	4	3	2	2	2	2	2	2	2	2	2	2	2	1	1	1	2	2	2	2	2	2	2
1	25	2	1	1	1	4	4	5	5	3	4	3	4	3	4	4	4	4	4	3	4	4	4	5	6	1	3	3	2	3	1	2	1	4	4	2	2	3	1	1	3	3	0	0	2	1	1	0	1
1	25	1	1	1	1	1	5	4	4	4	4	3	3	2	3	2	3	3	3	2	4	4	4	4	4	2	3	2	2	1	2	1	2	0	2	3	2	1	2	1	1	2	3	1	2	1	2	2	1
1	24	2	1	2	2	1	4	3	4	4	2	1	1	3	5	3	1	1	2	3	3	1	3	2	1	1	1	1	1	0	0	3	1	2	1	3	3	3	3	3	3	3	0	2	0	1	3	3	2
1	24	1	1	1	2	1	4	4	4	4	2	1	4	3	3	3	2	2	3	2	2	3	3	0	4	3	2	2	1	2	2	2	2	1	2	2	1	2	2	2	1	2	1	2	2	1	2	2	2
1	24	2	1	1	2	1	4	3	4	4	3	3	3	3	3	2	1	1	1	1	4	3	2	4	4	2	2	2	3	2	4	2	1	2	2	2	2	2	2	2	2	2	1	1	1	1	1	1	1
2	24	1	1	1	2	4	5	2	4	4	4	4	4	4	4	3	2	2	3	3	4	3	4	3	3	2	4	4	2	2	2	0	0	2	3	2	2	1	2	3	2	2	3	2	2	1	2	2	2
2	24	1	1	1	2	1	5	5	4	5	3	3	4	2	1	3	3	4	4	4	4	4	3	3	5	2	4	4	1	2	1	1	3	2	3	1	1	3	3	1	1	1	1	1	1	1	0	1	1
1	24	1	1	1	2	1	5	4	4	4	4	4	4	4	4	3	2	4	3	4	4	4	4	2	3	4	4	4	3	4	4	0	3	3	3	2	3	2	3	2	3	2	2	2	1	2	2	3	2
1	24	1	1	1	2	1	3	4	4	4	4	4	2	3	4	3	3	3	3	3	4	3	3	2	5	2	2	1	1	1	2	3	3	3	3	1	2	2	2	2	2	1	1	1	2	2	1	1	1
1	23	1	1	1	2	1	5	2	5	3	4	3	4	3	4	3	4	2	3	2	4	3	4	6	5	2	3	3	3	4	4	1	2	2	1	2	3	2	3	1	2	3	3	2	2	3	2	3	2
1	23	2	1	1	2	1	4	3	5	1	2	1	1	5	5	2	4	2	2	3	4	3	4	4	4	4	4	2	0	0	3	1	0	4	0	3	3	3	1	0	3	3	1	2	1	0	1	3	3
1	23	1	1	1	1	1	4	4	4	4	4	3	4	4	4	3	3	2	1	3	4	3	4	4	4	2	4	2	3	2	2	1	1	2	2	2	3	2	2	3	3	2	2	1	2	1	3	2	1
2	23	1	1	1	1	2	4	4	3	2	3	2	3	2	3	3	2	2	2	2	4	3	3	4	4	2	3	2	3	2	2	1	2	3	3	2	1	0	0	2	3	2	3	2	2	3	2	3	2
1	23	3	1	1	1	2	5	5	5	4	5	4	4	5	4	3	3	3	3	3	4	3	4	0	2	3	2	1	3	2	4	1	2	1	1	3	3	2	3	2	2	2	3	2	2	3	1	2	1
1	23	1	1	1	1	3	4	4	4	2	3	4	4	3	4	3	3	2	2	4	3	2	4	1	1	3	3	3	4	3	4	1	2	0	1	3	3	2	3	1	2	3	3	2	3	1	2	1	0
1	23	1	1	1	2	1	4	4	4	4	4	3	3	2	2	3	3	2	3	4	4	4	3	4	5	2	2	2	3	3	2	2	2	2	3	2	1	2	1	2	1	1	2	2	3	3	1	2	1
1	22	2	1	1	2	1	4	3	4	3	2	4	4	3	2	3	3	3	3	3	4	2	1	3	1	2	3	2	3	2	3	3	3	3	3	2	2	2	2	1	1	2	1	2	3	2	2	2	2
2	22	1	1	1	2	1	3	2	4	4	4	4	4	4	4	2	4	1	1	2	2	1	2	2	1	2	2	3	0	1	1	2	3	3	1	1	2	2	1	1	2	1	1	1	2	2	2	1	1
2	22	1	1	1	2	1	4	5	5	2	3	4	3	3	3	3	3	1	2	2	4	4	2	2	2	2	2	2	2	2	2	2	2	2	2	2	2	1	2	1	2	1	2	3	1	1	2	3	1
1	22	1	1	1	2	1	4	2	5	2	3	2	1	4	5	3	4	1	1	3	4	4	2	1	1	2	4	1	1	0	0	2	1	1	1	1	1	2	1	3	1	1	1	1	0	1	1	1	2
1	22	1	1	1	2	1	4	5	5	3	3	3	5	2	3	3	3	1	2	1	4	3	3	0	0	3	2	2	0	0	1	3	4	3	2	2	1	2	2	1	1	1	1	1	2	3	1	2	2
1	22	1	1	1	1	3	5	4	3	5	4	4	3	5	3	3	2	1	2	2	4	3	3	0	3	2	3	1	3	3	3	0	1	1	1	3	2	3	3	2	2	2	2	1	3	2	2	2	2
1	22	1	1	1	2	1	5	4	3	3	3	3	3	4	4	3	2	2	3	2	3	3	3	4	5	4	2	3	3	3	3	2	3	2	2	2	2	2	3	2	3	2	2	2	2	2	2	3	2
1	22	1	1	1	1	1	2	4	4	3	3	1	1	3	4	2	3	1	3	2	2	2	3	3	5	1	2	1	3	2	0	3	3	3	2	1	1	2	2	1	2	1	2	3	2	2	1	2	2
1	22	1	1	1	2	1	5	2	4	4	4	4	4	3	2	3	3	4	4	3	4	4	4	2	4	4	4	3	1	1	2	3	3	3	4	1	1	3	2	1	2	1	0	1	1	1	1	0	1
1	22	2	1	1	1	3	4	4	4	4	4	4	4	3	4	3	2	3	3	2	2	3	3	4	0	2	3	3	2	3	3	2	3	3	3	1	2	2	2	2	3	2	1	2	2	3	2	1	1
1	22	2	1	1	1	1	4	5	4	4	3	3	3	4	3	2	3	3	3	3	4	3	3	2	2	2	2	2	1	1	2	2	1	1	1	3	1	2	1	1	1	1	1	1	1	1	0	1	1
1	22	2	1	1	2	1	4	4	5	3	4	3	3	3	3	4	3	4	4	3	4	4	4	4	4	3	4	2	2	1	3	2	1	2	1	1	2	1	2	2	1	1	2	1	2	1	3	2	2
1	22	1	1	1	2	1	5	5	4	4	4	4	3	4	3	2	3	3	3	2	3	3	4	0	0	2	1	2	2	2	1	1	2	2	1	2	1	2	1	2	1	2	2	1	2	1	1	2	1
2	21	1	1	1	2	1	4	3	4	2	3	3	1	4	3	2	3	2	2	1	4	4	2	2	3	3	1	1	4	2	1	3	2	2	3	3	3	3	3	2	1	0	0	1	1	1	0	1	2
2	21	1	1	1	2	1	5	1	5	2	4	5	5	2	1	3	4	2	4	1	4	2	4	4	4	2	2	2	4	2	2	3	4	4	2	3	3	3	3	0	3	0	1	0	3	3	0	1	0
2	21	1	1	1	2	1	4	3	3	3	3	4	4	4	5	2	4	1	2	1	4	3	2	0	0	1	2	1	1	2	3	4	4	4	4	2	3	2	2	1	1	1	2	2	2	2	2	3	3
2	21	1	1	1	2	1	3	2	4	4	2	4	4	4	4	2	4	2	3	4	4	2	2	0	2	4	4	3	2	2	1	3	1	2	1	3	3	3	3	3	3	3	2	2	2	2	2	2	2
1	21	2	1	1	2	1	4	2	3	2	3	3	3	2	1	3	3	3	3	3	4	4	3	6	6	2	3	3	3	2	3	2	2	1	3	2	2	1	2	2	2	1	2	2	3	2	2	3	2
2	21	1	1	1	2	1	4	3	3	3	4	1	1	4	4	4	4	1	3	2	4	2	2	3	2	2	2	2	1	2	3	3	2	1	2	1	1	2	3	1	1	1	1	1	2	2	3	2	0
1	21	1	1	1	2	1	4	3	2	1	4	3	1	4	5	2	3	1	1	1	4	1	1	2	2	2	2	1	1	1	1	2	2	1	1	3	3	3	3	3	3	3	1	1	1	1	1	1	1
2	21	1	1	1	2	1	3	2	5	4	3	1	1	3	4	3	3	1	3	3	3	1	3	4	4	2	3	1	0	0	1	1	0	0	0	3	3	3	2	1	2	0	2	2	0	0	1	1	0
1	21	1	1	1	2	1	3	2	4	3	3	1	1	4	4	2	4	1	1	4	4	1	2	0	0	2	2	2	3	3	1	3	2	2	2	3	2	1	1	1	1	1	2	2	2	2	1	1	2
1	21	1	1	1	2	1	1	1	4	4	4	2	2	2	2	3	3	2	2	3	2	3	4	4	7	2	3	2	1	2	2	1	0	1	0	2	2	1	1	2	1	2	1	2	2	1	2	0	1
1	21	1	1	1	2	2	1	3	3	2	3	4	3	3	4	3	2	3	1	3	3	3	2	2	0	3	3	3	3	3	2	1	2	2	2	2	2	3	1	1	2	1	1	2	2	1	2	2	1
1	21	1	1	1	2	1	5	1	3	4	4	4	3	3	2	3	2	3	4	3	4	2	3	6	0	2	1	2	1	2	0	1	2	1	0	1	2	0	1	3	1	2	2	1	3	2	1	3	2
2	21	2	1	1	2	4	3	4	4	5	3	3	3	3	2	3	2	1	1	2	4	3	1	4	2	2	3	2	0	1	2	0	0	0	2	2	1	2	2	1	3	2	1	3	2	2	1	2	2
1	21	1	1	1	1	1	5	4	4	3	4	3	4	4	4	2	4	3	3	1	3	4	3	0	0	1	1	2	1	1	1	1	2	2	0	2	1	2	1	2	2	1	2	1	2	2	1	2	1
2	21	2	1	1	1	3	3	5	4	4	3	4	2	3	4	2	3	2	4	3	2	3	3	0	2	2	3	2	2	3	3	4	3	3	2	3	2	3	3	1	2	3	2	2	1	3	2	1	3
2	21	1	1	1	1	3	2	3	2	2	2	4	2	4	4	2	2	2	3	2	3	2	2	0	0	1	2	2	3	2	2	3	3	3	3	1	2	2	3	1	2	2	2	1	2	1	1	2	3
1	21	1	1	1	2	1	5	3	4	4	4	3	3	4	2	3	2	1	2	3	4	4	3	3	3	1	2	2	2	1	3	2	2	2	1	2	1	2	1	2	1	2	1	2	1	2	2	1	2
2	21	2	1	1	1	3	2	2	2	3	2	3	2	4	2	2	2	2	2	2	4	3	3	0	0	2	2	3	2	2	1	0	1	1	2	2	1	1	1	2	2	1	2	1	1	2	2	1	1
1	21	1	1	1	1	2	3	4	3	3	3	3	4	4	4	3	3	2	3	2	3	3	3	3	2	2	3	2	2	2	3	3	2	3	2	1	1	2	2	1	2	2	2	2	2	3	2	2	2
1	21	2	1	1	1	1	3	5	2	3	4	3	3	4	1	3	3	2	2	2	3	3	2	3	0	2	2	2	3	2	3	3	1	3	3	3	2	3	1	2	2	3	2	2	1	2	2	2	3
1	21	1	1	1	2	2	5	3	4	3	3	2	3	2	3	3	2	4	3	4	3	3	2	3	3	3	3	2	1	1	2	1	1	3	1	1	2	3	1	1	1	2	1	1	2	1	1	2	1
1	21	2	1	1	2	3	4	4	4	2	4	3	2	3	3	3	3	2	2	2	4	3	4	3	0	3	3	2	2	3	2	3	2	2	3	2	1	2	1	2	1	2	2	1	2	1	1	2	1
1	21	2	1	1	2	3	3	4	3	2	4	3	3	2	1	3	2	2	1	3	4	3	3	1	1	2	3	2	3	2	3	0	0	0	1	3	2	2	2	2	2	2	3	2	2	3	2	2	3
1	21	1	1	1	1	1	5	4	5	4	5	4	4	4	5	3	3	1	1	1	4	3	3	2	3	2	4	3	4	3	3	2	2	1	3	3	3	2	2	3	2	2	3	2	3	2	3	3	2
2	21	2	1	1	2	1	3	4	3	4	2	4	3	2	2	3	1	1	2	2	3	2	2	0	0	1	2	2	3	4	4	4	4	4	4	2	3	1	2	2	3	3	2	1	3	3	0	1	2
1	21	2	1	1	2	1	4	4	2	3	2	3	3	4	3	2	4	2	3	2	4	3	3	0	0	2	2	2	4	3	3	1	2	2	1	3	3	2	2	3	2	2	3	2	2	2	2	1	1
2	20	1	1	1	2	1	5	4	4	3	3	5	2	5	5	2	1	1	2	2	4	3	1	2	0	4	4	2	2	3	1	3	4	4	4	3	3	3	3	2	2	2	3	2	3	3	3	3	2
2	20	1	1	1	2	1	4	3	5	1	2	4	1	4	4	3	4	1	3	1	4	1	1	2	4	2	2	2	1	0	0	2	3	1	2	3	3	3	3	3	3	3	3	3	0	3	1	3	3
2	20	1	1	1	2	3	5	5	5	5	3	2	2	3	5	2	3	2	4	3	4	4	1	0	0	2	4	2	1	2	3	2	2	2	1	2	1	1	1	1	2	3	2	2	2	2	1	1	2
2	20	1	1	1	2	1	3	3	5	4	1	4	2	3	2	3	4	2	3	2	4	1	1	2	3	4	3	4	3	1	0	3	3	3	3	3	3	3	3	3	3	3	3	2	2	2	3	3	3
1	20	1	1	1	1	2	3	3	3	3	4	4	4	4	3	3	2	3	3	3	3	4	3	1	0	2	4	1	3	3	3	1	2	2	1	3	3	2	1	3	2	2	3	2	1	2	1	3	2
1	20	1	1	1	1	3	2	2	2	2	3	2	4	4	3	3	2	2	1	2	3	3	3	0	1	3	4	3	3	3	4	0	2	2	0	3	3	2	2	3	2	2	2	2	1	3	2	1	2
1	20	1	1	1	2	1	2	2	2	3	2	2	2	4	4	2	3	2	2	2	4	4	4	3	0	3	2	3	1	1	2	0	3	2	2	2	1	1	2	1	2	1	2	2	1	1	1	2	2
2	20	2	1	1	1	1	4	4	4	4	4	3	4	4	4	3	2	2	1	1	4	4	3	4	2	2	4	4	4	4	3	2	2	2	2	3	2	2	2	3	2	2	2	1	1	2	2	1	2
2	20	3	1	1	2	3	3	3	3	3	3	4	3	3	3	3	2	2	3	2	3	3	2	0	0	4	2	2	3	2	2	1	1	1	1	2	2	1	2	2	1	2	2	2	1	2	2	1	2
1	20	2	1	1	2	1	4	4	3	4	3	3	3	4	3	2	3	3	3	3	4	2	3	4	4	3	3	1	2	2	2	2	3	3	2	1	2	2	1	2	1	1	1	1	1	1	0	0	1
2	20	2	1	1	1	2	4	5	4	4	4	4	4	4	4	3	2	3	2	3	3	2	3	4	2	2	3	3	4	3	2	2	3	2	3	2	2	2	1	2	2	1	1	2	2	1	2	2	2
1	20	1	1	1	2	1	4	1	5	5	4	3	2	1	1	4	4	4	4	4	4	4	4	5	5	4	4	4	2	3	4	1	0	0	0	2	1	3	3	2	2	3	2	3	2	3	2	2	2
1	20	1	1	1	1	1	4	4	3	2	4	4	3	4	4	3	2	2	3	4	4	3	2	3	5	2	2	3	1	1	4	0	1	1	1	2	1	1	2	1	1	2	2	2	1	1	2	2	3
2	20	1	1	1	2	3	4	5	5	5	3	3	4	3	3	3	3	3	3	4	2	3	3	0	0	3	3	2	2	2	3	2	2	2	1	1	1	2	2	1	1	2	2	1	2	2	1	1	1
1	20	1	1	1	2	1	5	2	3	3	3	4	3	3	3	3	2	2	2	2	4	4	4	3	5	2	2	2	2	2	2	0	1	1	1	2	1	2	1	1	1	2	2	1	2	2	2	1	1
1	20	1	1	1	2	1	4	3	4	3	4	3	2	4	4	2	2	2	3	4	3	3	3	2	2	2	2	2	3	2	3	1	1	1	1	2	1	2	2	2	1	2	2	2	1	1	1	2	1
1	20	1	1	1	1	4	4	2	3	3	3	3	4	5	4	3	2	3	2	2	4	3	4	5	4	2	3	4	2	4	3	3	2	3	1	1	2	1	3	2	3	2	2	2	2	3	2	3	3
1	20	1	1	1	2	1	5	4	4	4	4	3	4	4	5	3	2	3	2	2	4	3	4	4	2	2	4	3	4	3	2	3	2	3	3	3	2	3	2	3	2	2	2	3	1	3	2	3	2
1	20	1	1	1	2	1	4	3	3	4	3	3	3	3	3	2	3	2	3	2	3	4	3	4	5	2	3	2	2	3	2	2	1	1	2	1	2	1	2	2	1	2	1	2	2	1	1	2	1
1	20	1	1	1	2	1	5	3	5	4	3	3	2	3	2	2	3	3	3	3	4	3	4	0	0	3	3	2	0	0	0	0	3	0	4	3	2	1	2	3	2	2	0	1	0	0	0	0	0
1	20	1	1	1	2	1	4	5	4	2	4	4	2	3	5	4	2	1	2	4	4	3	3	0	0	2	4	4	1	2	3	1	3	2	3	1	2	3	2	2	1	3	2	1	3	0	2	1	3
2	20	1	1	1	2	1	4	4	4	3	2	3	2	2	4	2	3	2	2	3	1	3	3	0	0	2	1	2	3	2	2	3	2	0	1	2	1	1	1	2	2	2	2	2	1	2	2	2	2
1	20	2	1	1	2	2	5	3	3	4	4	3	3	3	2	3	2	3	2	2	3	3	2	0	0	2	2	2	1	1	1	0	2	2	2	2	2	1	2	2	1	1	1	2	2	1	2	2	1
1	20	2	1	1	2	1	4	4	4	4	4	3	2	3	2	3	3	2	2	2	4	3	3	4	4	3	4	2	0	0	2	1	2	1	2	2	1	1	2	1	2	1	2	1	2	2	1	2	1
1	20	1	1	1	2	1	4	4	3	3	4	4	3	2	2	2	3	2	3	2	3	2	2	0	0	2	4	2	3	2	2	0	1	3	2	2	1	2	2	2	1	2	2	1	2	2	2	1	2
1	20	1	1	1	1	2	4	4	4	4	4	4	3	5	4	4	3	4	3	3	4	3	4	1	2	4	3	3	4	3	3	0	3	2	2	3	3	2	3	3	2	2	2	2	1	3	3	2	3
1	20	2	1	1	1	1	3	4	4	3	3	3	2	2	4	3	2	2	3	3	3	4	3	0	0	1	2	2	2	3	2	1	0	0	1	1	2	3	2	2	3	2	1	2	1	2	2	2	1
1	20	2	1	1	1	3	4	4	4	3	5	4	4	4	4	4	3	2	3	2	4	4	4	2	0	4	2	4	1	1	2	2	1	2	1	1	1	1	1	2	2	3	1	3	1	1	2	3	2
1	20	1	1	1	2	1	4	4	4	3	4	2	4	4	4	3	1	2	3	3	4	3	3	5	4	2	2	3	2	1	3	2	1	1	2	2	1	1	1	2	2	1	2	1	1	1	1	1	2
2	20	1	1	1	1	2	3	2	2	3	3	3	2	3	3	3	2	3	4	2	4	3	4	0	1	2	3	1	4	3	4	0	1	0	0	3	2	2	3	2	3	2	3	2	3	2	3	2	3
1	20	2	1	1	1	3	4	3	5	3	2	3	3	3	3	3	4	2	2	2	3	4	3	0	0	3	2	3	4	2	3	2	3	2	2	2	1	3	2	2	1	3	3	1	2	3	2	1	2
1	19	1	1	1	2	1	4	5	3	2	3	1	1	5	5	3	4	2	2	3	4	4	3	5	5	4	3	2	2	2	2	3	3	4	4	1	2	3	3	3	3	0	1	2	3	3	2	3	3
1	19	1	1	1	2	1	5	3	5	4	4	5	4	2	3	3	3	2	3	3	4	4	4	7	7	2	3	2	0	0	0	0	0	0	0	3	3	3	3	0	3	2	1	1	2	2	1	2	1
2	19	1	1	1	2	1	5	3	5	4	3	4	4	4	3	3	3	2	3	3	4	4	4	2	3	2	2	2	0	0	0	1	1	0	0	2	2	1	1	1	2	1	0	1	0	0	0	0	0
2	19	1	1	1	1	1	2	4	4	3	3	4	3	3	2	2	4	1	1	3	3	1	2	1	4	3	3	2	3	1	0	2	3	2	1	2	1	3	1	2	1	2	0	1	2	2	1	2	1
1	19	1	1	1	2	1	2	1	5	4	2	3	3	2	3	3	3	1	3	1	2	1	1	1	0	2	2	2	3	1	1	4	3	2	4	3	3	3	3	0	1	0	1	1	2	2	1	1	1
2	19	1	1	1	2	1	2	3	3	2	1	1	4	5	3	1	1	1	2	1	3	2	2	1	1	1	1	1	3	3	2	3	4	3	3	2	1	1	2	1	2	2	3	3	3	3	3	3	3
2	19	1	1	1	2	1	4	3	3	3	3	3	4	2	2	2	4	3	1	3	4	4	4	3	3	4	4	3	0	0	0	1	0	0	1	3	2	3	2	2	1	2	1	1	2	1	2	1	2
1	19	2	1	1	2	1	4	4	3	3	3	3	2	3	3	3	1	2	3	2	4	4	4	4	4	2	2	2	2	1	1	3	2	2	2	2	1	2	1	1	2	1	1	1	2	1	2	1	1
1	19	2	1	1	2	1	5	4	5	4	3	3	3	1	3	3	3	4	4	4	4	3	4	3	3	4	4	4	3	4	3	0	0	0	0	3	2	3	3	2	3	3	2	3	2	3	3	1	3
1	19	1	1	1	2	1	3	4	5	3	3	4	4	2	3	3	3	2	2	3	3	4	4	0	3	3	2	2	2	3	1	1	1	3	2	2	1	2	2	2	1	2	1	2	2	1	2	3	1
1	19	1	1	1	1	1	4	4	4	4	4	3	3	4	4	3	2	3	3	3	4	4	4	4	4	4	4	2	2	1	2	1	1	3	2	2	1	2	1	2	1	2	2	1	2	1	2	1	2
1	19	2	1	1	1	1	4	4	4	3	4	4	4	4	4	3	4	1	1	1	3	3	4	3	3	1	1	3	3	4	3	0	2	3	3	2	2	3	2	2	2	2	2	2	3	2	2	1	3
2	19	1	1	1	2	1	5	4	4	4	4	3	2	2	2	2	2	1	2	3	4	4	3	3	6	1	2	1	1	1	3	2	2	2	2	2	2	2	2	2	2	2	2	2	1	2	1	1	1
1	19	1	1	1	2	4	5	3	4	2	2	2	4	3	1	3	3	4	4	4	4	3	4	3	3	4	2	4	3	4	3	0	0	0	0	3	2	3	2	2	3	3	2	3	2	3	2	3	2
1	19	2	1	1	1	1	5	4	4	3	3	2	3	3	3	2	2	2	2	2	1	2	2	2	2	3	4	3	2	1	3	2	2	2	3	2	3	2	2	2	2	1	2	2	2	1	1	2	1
1	19	2	1	1	1	3	3	3	2	2	3	5	2	4	3	2	4	3	3	2	3	3	2	0	0	3	2	2	4	3	2	2	1	1	2	2	2	2	0	2	2	1	2	2	2	1	2	2	2
1	19	1	1	1	2	1	5	3	4	4	4	3	3	1	2	2	3	4	4	4	3	4	3	3	3	2	2	2	0	2	2	1	1	1	1	2	3	2	1	2	3	1	2	2	3	2	2	1	3
1	19	1	1	1	1	3	2	3	2	3	3	2	3	4	3	3	3	2	3	3	3	4	3	0	0	2	4	2	4	3	4	1	1	2	2	2	3	2	3	2	3	2	2	3	2	3	2	3	2
1	19	3	1	1	1	1	4	3	5	4	3	3	3	3	4	3	1	3	4	2	3	2	3	3	4	2	2	2	3	2	1	2	2	3	1	2	1	1	2	3	1	3	3	2	1	3	3	2	1
2	19	2	1	1	1	2	5	5	5	4	4	4	4	5	5	3	3	4	4	4	4	4	4	3	3	2	3	3	3	2	2	2	3	3	2	2	1	2	1	1	2	2	2	1	1	1	1	1	2
1	19	1	1	1	2	4	4	3	4	2	2	3	2	2	4	3	3	3	2	2	3	3	2	4	3	2	2	2	3	2	3	1	1	1	1	2	2	2	2	3	3	3	2	2	1	3	2	2	1
2	18	1	1	1	2	1	3	4	4	4	3	4	5	5	4	2	4	1	3	2	3	1	1	0	1	2	3	2	3	3	3	3	2	3	3	2	2	2	2	2	2	2	1	3	2	3	2	1	0
2	18	1	1	1	2	4	5	1	4	1	4	2	1	3	3	4	4	4	4	2	4	4	4	0	5	4	4	1	0	0	0	0	0	0	0	0	3	3	3	0	0	3	3	3	0	0	0	0	0
1	18	1	1	1	1	3	2	1	2	2	4	3	2	3	1	2	2	2	1	3	4	3	2	4	4	2	2	3	3	2	0	0	2	2	3	3	1	2	2	3	1	2	2	1	3	2	2	2	1
1	18	1	1	1	2	1	4	3	4	4	3	1	2	3	3	3	3	2	2	3	3	3	3	4	6	4	3	2	2	2	2	2	1	2	0	1	1	2	2	2	2	2	2	2	1	2	2	1	2
1	18	1	1	1	2	1	5	5	5	5	5	5	5	5	5	4	2	1	1	1	4	4	4	2	4	4	4	2	4	3	4	0	1	4	3	3	3	3	2	3	2	3	3	2	3	2	3	2	3
2	18	1	1	1	1	2	2	2	2	3	2	3	2	2	2	2	2	1	1	1	4	3	2	0	0	3	2	1	3	2	2	0	1	2	1	2	2	3	3	2	1	1	2	3	1	0	2	2	2
1	18	2	1	1	1	4	2	4	2	2	3	2	3	3	3	2	3	2	2	4	2	2	2	0	0	1	2	2	3	3	3	4	3	3	3	1	1	3	2	1	1	2	1	1	1	1	1	1	1
1	18	1	1	1	2	1	3	2	5	4	5	2	1	1	4	4	4	1	1	1	3	1	1	2	0	2	2	1	0	1	2	1	1	1	0	3	3	3	3	1	3	2	3	2	0	1	1	1	3
2	27	3	1	2	2	4	3	2	5	4	1	5	1	4	2	2	1	1	1	2	3	1	2	2	2	2	2	1	3	3	3	4	3	3	3	3	3	3	3	3	3	3	2	3	2	3	3	3	3
2	27	3	1	1	2	4	5	5	3	4	3	2	4	4	4	3	4	2	3	3	4	4	4	7	7	2	4	2	2	2	2	2	3	2	2	3	3	3	3	3	3	3	2	2	2	2	2	2	2
1	27	2	1	1	2	1	4	4	4	5	4	3	4	4	1	3	3	2	2	2	3	2	3	0	3	2	2	2	3	1	1	1	2	3	3	3	2	1	2	1	0	1	2	3	2	1	1	2	1
2	26	1	1	1	2	1	2	2	4	3	3	3	2	2	2	2	3	3	1	3	4	3	2	0	0	3	3	1	2	1	1	1	1	0	1	1	2	1	2	1	2	1	1	1	1	2	1	1	0
2	25	2	1	1	2	1	2	4	5	4	2	1	3	4	4	2	4	1	3	2	3	1	2	2	1	2	2	1	3	3	1	4	2	3	3	3	3	3	3	3	3	0	2	2	2	2	2	1	2
2	25	2	1	1	2	1	5	4	5	2	4	2	4	4	4	2	2	1	1	1	4	4	3	1	1	2	2	2	1	0	1	1	0	0	0	3	2	3	2	1	1	1	3	2	0	2	1	2	2
2	24	2	1	1	2	1	5	3	4	3	3	1	1	4	3	2	3	2	1	1	4	1	1	2	2	2	2	1	0	1	1	2	3	1	1	3	3	3	3	1	3	3	2	2	1	2	3	3	3
1	24	1	1	1	2	1	5	3	3	4	3	3	4	3	3	2	3	4	4	4	3	3	2	1	1	1	2	2	3	2	3	0	2	3	1	2	2	1	2	2	1	2	2	2	2	1	2	1	2
2	24	2	1	1	2	1	4	3	4	3	4	3	3	4	3	3	3	2	2	3	3	3	3	4	5	2	3	2	2	2	2	0	1	1	1	1	2	1	1	1	2	2	2	1	1	2	1	1	1
2	22	1	1	2	2	1	3	3	2	1	1	2	1	2	4	2	1	1	1	1	4	4	1	2	3	2	2	4	1	0	0	3	4	1	4	1	2	2	1	1	2	2	1	1	3	3	1	3	2
2	21	1	1	1	1	1	3	4	4	2	2	1	1	1	4	2	3	3	3	3	3	1	2	4	5	3	3	2	3	1	0	2	3	2	3	2	1	2	3	1	3	2	1	1	2	2	2	1	3
2	21	1	1	1	2	1	4	4	4	3	2	3	2	2	4	3	2	1	3	3	4	4	4	1	1	4	4	2	2	2	3	2	3	2	3	3	3	3	3	1	3	3	2	2	2	3	2	2	2
1	21	1	1	1	2	1	5	5	2	2	5	1	2	5	5	2	3	1	2	3	4	4	3	0	1	2	1	1	4	4	0	4	4	4	4	2	2	2	2	3	3	3	1	2	3	3	3	3	3
1	21	1	1	1	1	1	5	3	5	2	4	2	3	4	5	3	4	2	2	1	4	4	4	2	4	2	3	2	0	2	3	3	4	3	2	2	1	1	1	1	1	3	1	0	0	2	1	1	1
2	21	1	1	1	2	1	5	5	4	3	4	4	3	4	4	3	2	2	3	1	4	3	3	0	0	2	1	3	4	3	3	0	0	4	3	3	2	2	2	2	2	1	3	2	2	2	3	2	2
1	21	1	1	1	2	1	4	4	4	4	4	4	4	3	4	3	3	3	3	3	4	3	3	4	3	2	3	3	3	3	3	3	3	3	3	3	2	2	2	2	3	2	2	3	2	2	2	3	2
2	20	1	1	1	2	1	3	4	4	1	4	1	5	5	5	1	4	1	2	2	4	1	1	0	0	1	1	1	3	3	4	3	2	1	1	2	2	2	2	2	2	2	1	1	1	1	3	1	1
2	20	1	1	1	2	1	5	3	5	4	4	4	4	5	3	3	4	2	3	3	4	3	3	2	6	2	4	2	0	1	1	1	1	1	0	3	1	3	2	0	1	0	0	1	1	1	1	1	1
1	20	1	1	1	2	1	4	2	4	5	3	3	3	2	2	4	3	4	4	4	4	4	4	2	5	4	4	3	2	2	2	1	0	0	0	2	2	2	2	2	2	2	0	0	1	1	0	1	1
2	20	1	1	1	2	1	5	3	4	4	4	4	4	4	2	2	2	3	2	3	3	3	3	3	3	2	3	3	0	0	0	1	2	2	1	1	3	1	2	2	2	3	2	2	1	2	2	2	3
1	19	1	1	2	2	1	3	4	4	4	3	3	2	5	5	3	4	1	2	1	3	2	2	2	0	2	2	1	3	2	0	4	3	3	4	2	2	2	2	1	2	1	3	2	3	2	1	2	1
2	19	1	1	1	2	1	4	5	4	3	3	4	4	3	5	3	4	1	2	2	3	3	3	4	3	3	2	2	1	1	3	2	3	3	2	1	1	2	3	2	3	3	1	1	2	3	1	1	2
1	19	1	1	1	1	1	5	3	4	2	3	1	1	3	4	2	4	1	2	1	4	1	3	2	4	3	1	2	1	1	1	2	4	2	1	2	3	2	2	0	3	1	2	2	2	3	1	0	3
1	19	1	1	1	2	1	5	5	5	3	4	3	2	5	5	2	4	1	2	3	4	1	1	0	0	2	2	2	4	2	2	2	4	2	1	3	3	3	3	1	1	0	1	1	3	2	3	1	1
1	19	1	1	1	2	1	5	4	5	5	5	3	4	1	1	3	3	4	4	4	4	4	4	5	4	4	4	4	1	1	0	0	0	0	0	2	2	3	3	3	2	3	0	0	0	0	0	0	0
1	19	1	1	1	2	1	3	3	4	3	3	2	1	2	4	2	4	1	3	4	1	2	1	1	1	2	2	2	2	2	2	1	0	1	2	2	2	2	2	2	2	2	3	0	3	3	2	0	2
1	19	2	1	1	2	1	5	5	4	4	4	3	3	2	2	3	4	3	3	4	4	4	4	5	5	4	4	4	1	2	1	1	0	2	1	1	2	2	3	2	3	0	1	1	1	0	1	0	0
1	19	2	1	1	1	1	5	2	4	4	3	3	4	3	3	4	3	1	4	3	4	3	3	0	0	4	4	2	1	1	1	1	0	0	0	2	1	2	2	1	2	2	2	1	2	3	0	1	1
1	19	2	1	1	2	1	4	4	4	3	4	3	3	4	3	3	3	1	2	1	4	4	4	2	3	2	4	1	1	1	2	2	2	2	2	1	2	1	1	2	2	1	1	1	2	2	1	2	2
1	18	1	1	1	2	1	5	5	3	3	2	3	2	4	4	2	2	1	3	1	4	3	3	0	4	2	2	2	1	2	1	2	3	2	2	1	3	2	2	2	1	1	2	1	0	3	2	1	0
1	18	1	1	1	1	1	4	4	3	4	2	4	4	4	2	2	2	2	2	2	4	3	3	6	6	2	3	2	3	2	1	3	2	2	3	3	3	3	3	1	3	1	1	2	2	3	2	1	2
2	18	1	1	1	2	4	4	2	4	4	4	3	4	1	2	3	2	3	4	4	3	4	3	3	3	4	3	4	2	3	2	1	2	1	0	3	1	2	1	0	1	2	0	1	0	2	2	0	1
2	18	1	1	1	2	1	4	3	4	3	3	3	4	4	3	3	2	3	4	3	3	2	3	3	3	4	2	2	2	1	2	1	3	3	2	2	0	1	2	2	1	2	2	0	1	1	2	0	2
1	18	1	1	1	1	4	5	2	4	4	3	4	1	2	2	4	2	1	1	1	4	4	4	9	9	3	4	3	4	4	4	3	4	4	4	3	3	3	3	3	3	3	0	0	0	0	0	0	0
2	24	1	1	2	2	1	3	3	4	4	4	2	1	3	4	2	3	1	3	3	3	3	3	1	0	1	1	1	2	2	3	2	1	1	2	2	2	2	2	2	2	2	2	2	2	2	2	2	2
2	24	1	1	1	2	2	5	5	5	5	4	5	5	4	5	3	4	4	4	3	4	4	4	3	3	3	3	4	4	4	4	0	4	4	4	3	3	3	3	3	3	3	3	3	3	3	3	3	3
2	23	2	1	1	2	1	3	3	4	2	1	1	1	3	3	3	4	1	2	1	3	1	3	2	1	2	2	1	3	3	2	4	4	4	4	3	3	3	3	3	3	3	3	3	3	3	3	3	3
1	21	1	1	1	2	1	5	2	4	3	4	4	4	2	2	3	4	4	4	4	4	4	4	3	4	2	2	3	3	3	4	0	2	3	3	3	3	3	3	3	3	3	3	3	3	3	3	3	3
1	21	1	1	1	2	4	5	2	5	5	3	1	5	5	5	4	4	4	4	4	4	4	4	6	0	4	4	4	4	4	4	4	4	4	4	3	3	3	3	3	3	3	3	3	3	3	3	3	3
1	20	1	1	1	1	1	2	4	5	3	3	1	3	5	5	2	1	1	1	1	2	2	1	0	0	1	2	1	4	4	4	4	4	4	4	3	3	3	3	3	3	3	3	3	3	3	3	3	3
1	20	1	1	1	2	3	4	4	4	2	5	3	4	3	2	4	3	1	3	4	3	3	2	0	1	2	3	2	1	3	3	2	1	2	2	2	2	2	2	2	2	2	2	2	2	2	2	2	2
1	20	1	1	1	2	3	1	4	3	3	3	2	2	4	4	3	2	1	2	4	3	3	3	0	0	1	2	1	3	3	3	0	0	1	0	2	2	2	2	2	2	2	2	2	2	2	2	2	2
1	19	1	1	1	2	1	3	4	4	4	4	2	3	3	3	3	1	2	2	2	3	2	3	2	3	2	2	2	1	1	3	2	2	2	2	2	2	2	2	2	2	2	2	2	2	2	2	2	2
2	18	1	1	1	2	1	5	2	5	2	2	1	4	5	5	2	4	1	3	2	4	1	3	4	2	2	3	3	2	2	4	4	3	4	3	2	2	2	2	2	2	2	2	2	2	2	2	2	2
1	18	1	1	1	2	1	5	4	5	5	3	4	1	4	4	2	3	1	1	1	4	4	4	0	0	1	2	2	4	2	1	2	3	4	4	3	3	3	3	3	3	3	3	3	3	3	3	3	3
2	30	1	1	1	2	4	4	3	4	5	4	4	4	2	1	3	3	4	4	4	3	4	3	3	3	4	4	3	1	0	1	1	0	0	0	0	1	0	0	1	0	1	0	0	0	0	0	0	0
1	30	2	1	1	2	1	5	4	5	4	5	3	3	4	4	4	2	4	4	4	4	3	4	9	8	4	4	4	0	1	0	0	2	2	2	1	0	1	0	1	0	1	1	0	1	0	2	1	0
2	30	3	1	1	2	4	5	4	4	4	5	3	3	1	1	4	3	4	4	4	4	4	4	3	7	4	4	3	1	0	0	1	1	1	1	0	0	0	0	1	0	0	0	0	0	0	1	1	0
2	29	3	1	1	1	3	3	4	3	3	3	3	4	2	2	3	3	2	3	4	3	1	2	1	1	2	2	2	1	0	1	2	1	2	1	0	0	0	0	0	0	0	0	0	0	0	0	1	0
1	28	2	1	1	2	1	5	2	5	2	4	3	4	2	2	3	3	3	4	3	4	4	4	6	6	2	3	3	1	1	0	1	1	1	1	0	0	0	0	0	0	0	0	0	0	0	1	0	0
2	28	3	1	1	2	4	4	1	4	2	3	1	1	2	2	3	4	2	3	2	4	1	4	1	4	2	3	2	0	0	0	2	0	0	0	1	1	1	1	0	0	0	0	0	0	1	0	0	0
2	28	2	1	1	2	1	5	3	4	4	4	1	2	1	2	3	3	1	3	3	4	4	4	6	4	4	4	2	0	0	1	1	0	0	0	0	0	0	0	0	0	0	0	0	0	0	1	0	0
1	28	3	1	1	2	1	5	4	5	4	2	3	2	4	3	3	3	2	3	3	4	3	3	3	2	2	3	2	1	1	1	2	1	1	2	0	0	0	0	0	0	0	0	0	0	1	0	0	0
1	28	2	1	1	2	1	5	2	5	3	5	4	3	2	2	3	3	4	4	4	4	4	4	6	6	4	4	4	0	0	0	0	0	0	0	0	0	1	0	0	0	0	0	0	0	0	0	0	0
1	28	2	1	1	2	4	5	2	5	3	3	3	3	2	2	3	3	4	4	4	4	3	2	3	4	2	4	2	1	1	1	1	1	1	1	0	0	0	0	0	0	0	0	0	1	0	0	0	0
1	28	2	1	1	2	3	5	3	5	4	3	2	3	2	2	4	1	1	2	4	4	4	3	3	2	2	2	2	0	0	1	1	1	0	0	0	0	0	1	0	0	0	0	1	0	0	1	0	0
1	28	1	1	1	2	4	4	3	4	4	4	4	3	3	4	3	3	2	2	3	4	4	3	4	5	4	3	2	1	1	2	1	1	1	1	1	0	1	0	1	1	0	1	0	0	1	0	0	1
2	27	2	1	1	2	1	5	3	4	4	4	1	1	1	1	3	3	1	3	3	4	4	4	6	4	2	4	2	0	0	1	0	0	0	0	0	0	0	0	0	0	0	0	0	0	0	1	0	0
1	27	1	1	1	2	1	4	4	4	2	3	4	3	4	4	2	1	1	2	1	4	1	2	2	2	1	1	1	1	0	3	2	2	1	0	0	0	0	1	0	0	1	1	2	0	0	2	3	0
1	26	1	1	1	2	4	4	2	5	3	4	3	3	2	2	3	4	3	3	3	4	4	4	7	6	4	2	1	0	0	1	1	0	1	1	0	0	0	0	0	0	0	0	1	1	1	0	1	1
1	26	2	1	1	1	1	5	4	4	4	4	4	4	2	3	3	3	3	3	3	4	4	4	7	6	2	3	3	0	1	0	0	3	3	3	1	0	1	0	1	0	1	1	0	1	0	1	0	1
2	26	2	1	1	2	1	5	1	4	4	4	3	2	1	1	3	3	4	4	4	4	4	4	4	8	4	3	2	1	0	0	0	1	0	1	0	0	0	1	1	0	0	1	1	0	0	2	0	0
1	25	1	1	1	2	1	4	3	4	3	4	3	3	3	2	3	1	2	3	2	4	3	3	4	6	2	3	2	0	0	0	1	0	0	0	0	0	0	0	0	0	0	1	0	1	1	0	0	0
1	25	2	1	1	2	1	4	2	4	4	4	3	3	2	2	4	3	3	3	4	4	3	3	2	3	4	3	3	1	1	0	0	0	0	0	0	0	0	0	0	0	0	0	1	0	0	0	1	1
1	25	3	1	1	2	1	5	3	3	3	3	4	3	1	3	3	4	4	4	4	4	3	3	5	6	2	2	4	0	0	1	0	1	0	0	0	0	0	0	0	0	0	1	1	0	0	1	0	0
2	25	1	1	1	1	1	5	5	5	4	4	4	3	2	4	3	2	4	4	4	2	2	3	5	4	4	4	4	0	1	2	0	0	0	0	0	0	0	1	0	0	0	0	0	0	0	0	0	0
2	25	2	1	1	2	1	5	3	5	3	4	2	2	1	1	3	3	1	3	2	4	4	4	3	3	2	4	2	0	0	1	0	0	0	0	0	0	0	0	0	0	0	0	0	0	0	1	0	0
2	25	2	1	1	2	4	3	3	5	2	4	4	2	3	3	2	1	2	2	2	3	1	2	5	4	2	3	2	1	0	0	2	2	2	1	1	0	1	0	0	1	0	0	1	1	0	0	0	0
1	24	1	1	1	2	1	4	3	4	4	4	4	3	2	3	2	3	3	3	3	4	4	4	1	2	3	3	3	1	1	1	1	1	2	1	0	0	1	1	0	1	0	0	0	0	0	0	0	0
2	24	1	1	1	1	1	4	4	4	4	4	4	3	2	2	2	2	1	1	4	1	2	3	6	0	1	4	3	0	0	4	0	0	0	0	0	0	0	0	0	0	0	2	0	2	3	3	3	3
1	24	1	1	1	2	1	5	4	4	4	4	3	3	2	2	2	4	3	4	4	4	4	4	5	4	2	4	3	0	0	1	1	0	0	0	0	0	0	0	0	0	0	0	0	0	0	0	1	1
2	24	1	1	1	1	1	1	3	4	4	3	2	3	3	3	2	2	2	2	1	1	2	1	3	2	2	3	3	2	1	2	0	0	0	0	0	0	0	0	1	0	1	1	0	1	0	1	0	1
2	24	2	1	1	2	1	5	3	5	5	4	4	3	3	3	4	2	2	2	2	4	4	4	3	3	2	2	4	1	1	3	0	2	2	0	0	1	1	1	0	0	1	0	0	0	0	0	0	0
1	24	2	1	1	2	1	5	2	4	4	3	3	3	2	2	3	3	3	3	3	4	4	3	3	5	2	3	2	0	0	1	1	0	1	1	0	0	0	0	0	0	0	0	0	0	0	1	0	0
2	24	1	1	1	2	1	1	1	5	5	4	3	3	2	2	2	3	1	4	1	4	4	4	3	3	2	4	3	0	0	1	1	1	1	2	1	0	0	0	0	0	0	0	0	0	0	0	0	0
2	24	2	1	1	2	1	4	2	4	5	4	3	3	2	1	3	3	3	4	3	4	4	3	4	5	3	3	3	1	0	1	1	1	1	2	1	0	1	1	0	0	1	1	0	1	1	0	0	1
1	24	1	1	1	2	1	5	3	4	3	4	4	3	3	3	3	3	3	2	2	4	3	2	2	4	3	2	2	1	0	1	1	1	2	1	0	1	0	1	0	1	0	1	1	0	1	0	0	1
1	24	2	1	1	2	1	5	2	4	4	4	3	2	2	2	4	3	4	4	4	4	4	4	7	5	2	4	4	1	1	1	1	1	0	0	0	0	0	0	0	0	0	0	0	0	0	0	0	0
2	24	2	1	1	2	1	5	5	3	4	3	4	5	3	3	3	3	3	4	2	4	4	3	5	0	2	3	2	0	1	1	2	1	2	2	1	0	1	1	0	1	0	1	0	0	1	1	0	1
2	23	2	1	1	2	1	4	3	4	3	4	3	2	2	3	2	3	2	3	3	4	4	1	3	0	2	3	3	0	0	0	0	0	0	0	0	0	0	0	0	0	0	1	0	0	0	0	0	0
1	23	1	1	1	1	1	3	5	5	2	2	4	4	2	5	3	3	1	1	2	2	3	4	2	0	2	2	1	1	1	1	2	2	0	1	0	0	1	0	0	0	1	2	1	0	2	1	2	0
2	23	1	1	1	2	1	5	3	4	2	5	4	3	2	1	3	1	3	4	4	4	4	3	6	4	2	4	4	0	0	0	0	0	0	0	0	0	0	0	1	0	0	0	0	0	0	1	0	1
1	23	2	1	1	2	1	5	4	5	3	3	2	2	1	2	3	1	4	4	4	4	4	4	4	2	4	3	2	2	0	1	2	2	3	3	1	0	0	0	0	1	0	0	1	2	1	0	1	1
1	23	1	1	1	2	1	4	5	4	2	3	3	4	3	4	2	2	2	3	2	4	4	4	0	0	2	3	2	2	1	3	3	2	2	1	1	1	1	0	0	1	0	0	1	0	1	0	1	1
2	23	1	1	1	2	1	5	2	3	4	4	3	3	3	1	2	4	4	4	4	4	4	4	7	7	2	4	2	1	0	1	1	2	1	1	0	0	0	0	0	0	0	0	0	0	0	1	1	1
2	23	1	1	1	2	1	5	4	2	3	3	3	2	3	2	2	3	3	3	3	4	4	4	4	4	2	3	2	0	0	1	1	1	1	1	0	0	0	0	0	0	0	1	1	0	1	0	0	0
1	23	1	1	1	2	3	5	3	4	2	5	3	3	1	1	4	3	2	4	4	4	4	3	5	5	2	3	2	0	0	2	1	1	0	0	0	0	0	0	0	0	0	0	0	0	0	0	0	1
1	23	2	1	1	2	1	5	3	4	5	2	3	2	2	2	3	3	3	4	3	4	4	4	5	6	4	4	4	1	1	1	0	1	1	1	1	0	1	0	0	0	0	1	0	0	0	1	0	0
1	23	2	1	1	2	4	4	4	3	4	4	4	3	3	2	3	4	3	3	3	4	4	3	5	4	4	4	3	1	1	1	1	1	3	1	0	0	1	0	1	0	1	1	0	0	0	1	1	1
1	23	1	1	1	2	1	5	4	4	5	4	4	4	5	4	4	3	3	3	4	4	3	3	4	5	4	4	3	1	0	2	0	1	1	1	1	0	1	0	0	0	1	1	0	0	1	1	0	0
1	23	2	1	1	2	1	4	4	5	3	4	4	4	4	2	2	1	4	4	3	4	4	3	4	3	2	4	3	0	0	0	0	1	0	0	0	0	0	0	0	0	0	0	0	0	1	0	0	0
1	22	2	1	2	2	1	4	3	2	2	4	1	1	3	3	1	1	1	2	2	4	4	4	0	0	1	1	1	3	3	0	3	1	1	1	0	0	1	1	0	0	0	0	0	2	0	0	0	0
1	22	1	1	1	2	1	4	4	3	3	4	4	3	4	4	3	3	4	4	4	4	4	4	2	2	2	3	2	1	1	1	2	2	1	2	1	0	0	0	0	1	0	0	0	1	1	1	0	0
2	22	1	1	1	2	1	3	4	4	2	4	5	4	2	3	4	4	1	3	3	4	1	3	1	1	2	4	3	0	0	1	3	1	0	1	1	1	0	0	0	2	0	3	0	0	0	0	0	0
2	22	1	1	1	2	1	5	4	5	3	4	3	2	2	3	4	3	4	4	4	4	4	4	5	4	2	4	3	0	0	0	0	0	0	0	0	0	0	0	0	0	0	0	0	0	0	1	0	0
2	22	1	1	1	2	1	2	2	4	3	4	3	3	2	2	2	3	3	2	2	4	3	3	4	3	2	3	2	0	0	2	1	1	2	1	1	0	1	0	1	0	1	1	1	1	1	1	0	1
2	22	1	1	1	2	1	4	1	4	3	5	4	3	1	2	2	3	4	4	4	4	4	4	2	2	4	4	4	0	1	1	0	0	0	0	0	0	1	0	0	1	0	0	0	0	0	1	0	0
2	22	1	1	1	2	1	5	4	3	4	4	4	3	4	2	2	3	2	3	4	4	4	4	4	0	2	3	2	1	1	2	0	0	0	0	0	0	0	0	0	0	0	0	0	0	0	1	0	0
1	22	2	1	1	2	1	5	3	3	3	3	3	3	2	3	3	4	4	4	4	4	3	3	6	4	2	4	4	1	1	1	1	1	1	1	0	0	0	0	0	0	0	1	1	1	1	1	1	1
1	22	3	1	1	2	1	5	5	5	5	5	3	3	1	1	3	1	1	3	4	4	4	2	3	3	2	4	4	0	0	0	0	0	0	0	0	0	1	0	0	0	0	0	0	0	0	0	0	0
2	22	1	1	1	2	1	5	3	4	4	4	3	3	2	2	4	3	4	4	4	4	4	4	4	3	4	4	3	1	1	1	1	1	1	1	0	0	0	0	0	0	0	1	0	1	1	1	0	1
1	22	1	1	1	2	1	5	2	4	3	3	2	2	2	2	2	1	2	2	3	4	3	2	3	3	2	3	2	0	0	0	0	0	0	0	0	0	0	0	0	0	0	0	0	0	1	0	0	0
1	22	1	1	1	2	1	4	3	3	3	3	3	3	2	2	3	2	2	3	3	4	3	3	3	3	3	3	3	1	2	2	1	0	1	1	0	1	0	1	1	0	1	1	0	1	1	0	1	0
1	22	1	1	1	2	1	5	2	5	2	3	2	1	4	4	2	1	2	3	4	4	1	3	5	5	3	4	3	0	0	0	1	0	0	0	0	0	0	2	0	0	0	0	0	1	0	1	0	0
1	22	2	1	1	2	1	4	4	4	4	4	4	3	3	3	4	2	1	2	1	4	4	3	3	4	4	4	3	1	1	1	1	2	1	1	0	1	0	0	0	0	0	1	0	0	1	1	0	1
1	22	1	1	1	2	1	5	3	5	3	2	2	3	3	3	3	3	3	3	4	4	4	4	3	2	2	2	2	0	0	2	1	1	1	2	1	0	0	1	0	1	0	0	0	1	0	1	1	1
2	22	1	1	1	2	1	4	3	4	3	4	3	3	1	2	3	4	3	3	2	4	4	3	3	3	4	4	3	1	1	0	2	1	1	0	0	0	0	1	0	0	0	0	0	0	0	0	0	0
2	22	1	1	1	2	1	5	4	4	3	4	2	2	3	2	3	2	2	3	3	4	4	3	5	4	2	2	1	1	1	0	1	1	1	1	0	0	0	0	0	1	1	0	0	1	0	1	0	0
2	22	1	1	1	1	1	5	4	5	4	2	4	4	2	2	2	3	2	1	2	4	4	4	0	0	2	2	3	3	1	0	2	2	1	2	1	0	1	1	0	0	0	1	1	0	0	1	0	1
2	21	1	1	2	2	1	4	3	5	4	3	1	4	4	3	3	4	1	3	3	4	4	3	1	4	4	4	1	1	0	0	1	1	2	2	0	0	1	0	0	1	0	0	1	0	0	0	0	0
1	21	2	1	1	2	1	5	3	4	2	4	3	3	3	3	2	4	4	3	3	4	4	4	3	3	3	4	2	1	2	1	2	2	2	2	1	0	0	0	0	0	0	1	0	1	1	1	0	0
1	21	1	1	1	2	1	5	3	5	2	5	4	1	1	4	3	3	2	3	2	4	3	2	1	1	2	3	3	0	0	0	1	0	0	0	0	0	0	0	0	0	0	0	0	0	1	0	0	0
1	21	1	1	1	2	1	4	2	4	4	4	3	3	2	2	4	3	4	4	4	4	4	4	5	4	4	4	4	1	0	2	1	1	1	0	0	0	1	1	1	0	1	1	0	0	1	1	0	1
2	21	1	1	1	2	1	4	2	5	3	2	2	1	2	3	2	4	1	2	2	4	3	3	1	3	3	2	2	1	0	1	2	2	1	1	1	0	1	0	0	0	0	1	0	0	0	0	0	0
1	21	1	1	1	2	1	1	3	4	2	4	1	1	4	4	1	4	1	2	1	3	1	2	2	5	3	3	1	3	1	0	3	1	3	2	1	0	0	0	0	0	0	1	0	3	1	1	1	2
1	21	1	1	1	2	1	5	3	4	3	3	3	3	4	3	2	3	1	2	2	4	4	3	0	0	1	2	2	1	2	0	3	2	2	2	1	0	1	1	0	1	0	1	1	1	2	1	0	0
1	21	1	1	1	1	1	5	1	5	3	4	4	2	2	1	4	2	2	3	3	4	4	3	3	2	2	3	3	0	0	1	0	0	0	0	0	0	1	1	1	1	0	0	0	1	1	1	0	0
1	21	1	1	1	2	1	5	2	5	4	5	1	1	2	3	2	4	1	2	2	4	3	3	4	4	2	2	2	1	3	2	3	2	1	1	0	0	0	0	0	0	0	1	1	1	1	0	1	0
1	21	1	1	1	2	1	5	3	5	4	4	3	3	2	4	3	4	1	3	3	4	4	4	2	2	3	2	2	0	0	0	1	0	0	0	1	0	1	0	0	1	0	1	0	0	0	0	0	1
1	21	1	1	1	2	1	4	3	5	5	5	1	1	1	3	2	4	1	3	2	3	3	3	1	2	1	2	2	3	1	2	3	2	1	0	0	0	0	0	0	0	0	1	0	1	0	2	2	1
2	21	1	1	1	2	1	5	3	4	2	2	3	1	2	3	3	4	1	3	2	4	1	2	3	0	2	2	2	3	0	0	1	2	2	3	0	0	0	0	0	0	0	0	0	1	2	0	0	2
1	21	1	1	1	2	1	5	4	4	4	3	4	3	2	2	3	1	2	2	3	4	3	2	7	8	4	4	2	0	0	1	1	0	0	0	0	0	0	0	0	0	0	1	0	0	0	1	0	1
1	21	1	1	1	2	1	5	4	5	4	4	4	4	2	3	2	2	1	2	3	4	4	4	5	6	2	2	3	0	0	1	0	0	0	0	0	0	0	1	0	0	0	0	0	0	0	1	0	0
1	21	1	1	1	2	1	1	2	5	4	4	2	2	2	2	3	3	3	4	3	3	4	3	0	0	3	3	3	0	0	0	0	0	0	0	0	0	0	0	0	1	0	0	1	0	0	0	1	0
1	21	2	1	1	2	1	4	4	5	4	4	3	4	2	2	4	3	3	3	3	4	4	4	7	6	4	3	2	2	1	2	1	2	1	1	0	0	0	0	0	0	0	1	0	1	0	1	0	0
2	21	1	1	1	1	1	4	2	3	3	3	3	3	2	2	4	3	4	4	4	4	4	3	3	3	4	4	4	0	1	0	2	1	1	2	1	0	1	1	0	1	0	0	1	0	1	1	0	1
1	21	2	1	1	2	1	5	3	3	3	4	4	3	2	3	4	4	4	4	4	4	4	4	4	6	4	4	3	0	0	1	1	1	1	0	0	0	0	0	0	1	0	0	0	0	0	0	0	0
1	21	2	1	1	2	4	4	3	3	4	4	3	3	2	1	3	2	3	3	4	4	4	4	4	4	4	4	4	0	0	1	1	0	0	0	1	0	0	0	1	1	1	0	0	0	1	1	1	0
2	21	1	1	1	2	1	4	3	2	5	3	4	2	1	1	3	3	3	3	2	4	3	3	2	7	2	3	2	1	0	0	1	1	1	1	0	0	0	1	1	0	1	1	0	1	0	1	0	1
2	21	1	1	1	2	1	4	4	4	4	3	3	3	4	4	4	3	3	3	3	4	3	3	5	7	4	4	3	0	1	1	1	1	1	1	0	0	1	1	1	0	1	0	0	1	0	1	1	0
1	21	1	1	1	2	1	3	5	4	4	3	4	3	4	4	2	1	3	2	2	4	3	2	4	0	2	2	2	1	1	2	2	2	1	2	1	1	1	1	0	0	0	0	1	0	1	1	1	1
2	21	1	1	1	2	1	4	4	4	4	4	3	2	2	2	4	3	3	3	2	4	4	3	7	8	2	3	2	1	0	1	1	1	0	0	0	0	0	0	0	0	0	0	0	0	0	1	0	0
1	21	1	1	1	2	1	5	5	4	4	3	3	2	4	4	2	3	3	3	3	4	4	4	8	6	3	4	3	0	0	0	1	0	0	0	0	0	0	0	0	1	1	0	0	0	0	0	1	0
1	21	1	1	1	1	4	5	5	4	4	5	3	3	1	1	3	3	4	4	3	4	4	4	4	4	2	3	1	1	1	2	0	0	1	3	1	0	0	0	0	0	0	0	0	0	0	0	0	0
2	21	1	1	1	1	1	5	4	3	4	3	3	4	3	4	2	2	4	3	3	4	4	3	3	2	4	4	3	1	2	3	1	1	2	2	1	0	1	1	0	0	0	1	0	1	1	2	1	1
2	21	2	1	1	1	1	5	3	4	3	4	3	3	2	2	3	3	4	4	4	4	4	4	6	6	4	4	4	1	1	1	1	1	1	0	0	0	0	0	0	0	0	0	1	1	0	1	0	0
1	20	1	1	2	2	1	5	4	2	5	5	1	1	1	2	4	1	4	4	4	4	1	4	1	1	1	1	2	4	4	4	4	4	0	1	1	0	1	1	0	0	0	0	0	3	3	0	0	1
2	20	1	1	2	2	1	5	3	5	2	4	1	2	4	3	2	4	2	2	2	4	4	2	1	4	1	2	3	0	0	0	0	3	2	0	0	1	0	0	0	0	0	1	1	1	0	1	2	2
1	20	1	1	2	2	1	5	2	2	5	3	4	1	3	4	4	3	2	3	1	4	1	3	0	0	3	3	2	0	0	1	2	1	1	1	0	0	0	0	0	1	0	0	0	0	0	0	0	0
2	20	1	1	1	2	1	3	2	5	5	5	2	1	4	5	3	4	1	2	2	3	3	4	1	1	2	3	1	2	2	2	3	1	1	3	1	1	0	0	0	1	0	1	1	2	0	1	1	0
2	20	1	1	1	2	1	4	2	5	3	4	3	3	1	5	3	4	3	3	2	4	1	3	5	4	2	3	3	0	0	2	2	1	1	1	1	0	0	0	0	0	0	0	0	1	0	1	0	0
1	20	1	1	1	2	1	4	3	4	3	3	3	2	3	3	3	1	2	3	2	4	1	3	3	5	4	3	2	0	0	1	1	1	0	0	0	0	0	0	0	0	0	0	0	0	0	1	0	0
2	20	1	1	1	2	1	4	3	3	2	3	2	2	3	3	2	4	1	3	3	4	1	2	2	4	2	4	2	0	0	1	2	1	1	0	1	0	1	0	0	0	0	1	1	0	1	1	1	0
1	20	1	1	1	2	1	5	2	3	3	4	3	2	2	2	3	4	2	3	3	4	3	3	6	6	2	3	3	0	0	2	1	0	0	0	0	0	0	0	0	0	0	0	0	0	0	0	1	0
1	20	1	1	1	2	1	5	4	5	2	2	1	1	1	1	3	4	1	2	1	3	1	1	5	1	1	1	2	3	3	3	2	2	3	3	0	0	0	0	0	1	0	2	0	2	2	1	2	2
1	20	1	1	1	2	1	5	4	5	3	3	4	2	4	4	4	4	4	4	4	4	4	4	4	3	4	4	2	0	0	0	0	2	1	0	1	0	1	0	0	1	0	0	0	0	1	1	0	1
1	20	1	1	1	2	1	5	3	5	3	2	3	1	2	1	3	4	1	3	2	4	4	4	5	2	2	2	3	1	1	0	3	2	2	2	1	0	1	0	0	0	1	2	1	1	2	2	0	2
2	20	1	1	1	2	1	5	4	4	2	1	1	1	2	2	2	4	1	1	2	4	1	2	0	1	2	2	2	0	0	1	2	1	2	0	0	0	0	0	0	0	0	1	0	1	2	0	0	0
1	20	1	1	1	2	1	5	3	5	4	3	3	5	2	3	3	4	1	3	2	4	1	1	1	0	2	3	2	1	0	0	1	1	1	0	0	0	0	0	0	0	0	0	0	0	1	0	0	0
1	20	1	1	1	2	1	5	3	4	3	2	1	1	2	4	3	3	1	3	2	4	1	3	4	4	2	3	1	1	0	2	1	1	1	0	0	0	1	0	0	0	1	1	0	0	0	1	1	0
1	20	1	1	1	2	1	1	1	1	1	4	3	2	2	2	3	3	3	3	4	4	4	4	0	0	3	3	3	0	0	0	0	0	0	0	0	1	0	0	0	0	0	1	0	0	0	1	0	0
2	20	1	1	1	2	1	5	1	2	2	4	4	3	1	1	3	3	3	3	3	4	3	3	0	0	3	3	4	0	0	0	0	0	0	0	0	1	0	0	0	0	0	0	1	0	0	0	1	0
1	20	1	1	1	2	1	4	4	3	3	4	4	2	4	3	3	3	2	3	3	4	4	3	5	3	3	3	2	1	1	0	1	2	2	2	1	1	0	1	0	0	0	0	0	0	0	1	0	1
2	20	1	1	1	2	5	5	2	4	4	4	4	1	3	2	3	4	2	3	2	4	1	3	1	3	2	3	2	0	1	0	2	1	0	1	1	0	0	0	0	0	0	0	0	0	1	2	0	0
1	20	1	1	1	1	1	5	4	4	4	4	3	3	3	3	3	3	2	2	2	4	4	4	2	2	2	4	2	2	2	2	1	1	1	1	0	0	1	0	0	1	0	1	0	1	0	1	0	0
1	20	1	1	1	1	1	4	2	3	4	4	3	3	2	3	3	3	4	4	4	4	3	3	4	3	4	4	2	2	1	2	1	1	1	1	0	0	0	1	0	0	0	1	1	0	1	0	0	1
2	20	2	1	1	1	3	4	4	3	4	3	3	3	2	3	4	3	4	4	4	4	4	4	7	7	4	4	3	1	1	1	1	1	2	1	0	1	0	0	0	0	0	1	0	0	1	0	1	1
2	20	1	1	1	2	1	5	4	4	3	3	4	4	3	3	2	1	2	1	4	4	3	3	0	0	2	4	2	1	1	2	1	1	1	1	0	0	0	0	0	0	0	0	0	0	0	1	0	0
1	20	1	1	1	1	1	4	2	4	3	4	3	3	3	1	3	2	2	3	2	3	3	2	2	4	2	2	2	2	1	2	0	0	0	0	0	0	0	1	0	1	0	1	0	2	1	1	0	0
1	20	2	1	1	2	1	5	4	4	4	3	3	2	2	2	2	3	1	2	3	4	4	4	0	0	2	2	2	2	1	2	2	1	1	1	0	0	0	0	0	0	0	0	0	1	0	0	0	0
1	20	1	1	1	2	1	4	3	5	3	4	3	4	2	2	2	2	3	4	2	4	3	3	6	5	2	3	4	0	0	0	0	0	0	0	0	0	0	0	0	0	0	0	1	0	0	0	0	0
1	20	2	1	1	2	1	4	3	2	2	3	2	1	2	3	3	1	4	2	4	4	3	2	5	3	2	3	2	0	0	1	0	1	1	0	0	0	1	0	0	1	0	1	0	0	1	0	0	0
2	20	2	1	1	1	2	3	3	5	5	5	3	3	3	3	2	1	2	4	4	4	3	4	2	2	4	4	2	2	2	3	0	2	1	0	0	0	0	1	0	0	1	2	2	2	0	1	2	2
1	20	1	1	1	2	1	5	4	4	4	4	3	2	2	2	4	3	4	4	4	4	4	4	2	2	4	4	3	0	0	0	0	1	1	1	0	0	1	0	1	0	0	0	0	0	0	1	0	0
2	20	1	1	1	1	1	5	4	3	5	4	4	4	2	4	3	3	1	2	3	4	4	3	6	6	2	4	4	1	2	1	1	1	2	1	1	0	1	0	0	1	0	1	0	1	2	1	2	0
1	20	1	1	1	2	1	4	4	3	4	3	4	3	2	2	3	3	2	3	4	4	4	3	5	6	2	2	2	1	1	1	1	1	2	2	0	0	1	0	1	0	1	1	1	0	1	1	1	0
1	20	2	1	1	2	1	4	2	4	3	3	3	2	2	2	2	3	3	4	4	3	3	2	6	5	4	4	2	2	1	2	1	0	1	1	0	0	1	0	1	0	0	0	0	0	1	0	0	0
1	20	1	1	1	2	1	4	3	4	3	4	4	3	2	2	3	4	2	2	3	4	3	3	4	6	2	2	2	2	2	1	2	1	2	1	0	0	1	0	0	0	0	0	0	0	1	1	0	0
1	20	1	1	1	2	1	4	4	4	1	4	4	3	2	4	3	3	4	4	3	4	4	4	5	6	4	4	3	0	0	2	0	0	0	0	0	0	0	0	0	0	0	0	0	0	0	1	0	0
2	20	1	1	1	2	1	5	2	4	3	4	3	2	1	1	4	3	4	4	4	4	4	3	0	0	4	4	3	0	0	0	0	0	0	0	0	0	0	0	1	0	0	0	0	0	1	1	0	0
1	20	2	1	1	2	1	4	2	3	4	4	2	3	3	3	3	3	3	3	3	4	3	3	3	4	2	3	3	0	1	1	1	1	1	1	0	1	1	0	0	0	1	0	0	1	1	0	0	0
2	20	1	1	1	1	1	5	3	4	4	4	4	3	2	2	3	3	4	4	4	4	4	4	4	6	2	4	3	1	1	1	0	1	0	0	0	0	0	0	0	0	0	1	0	0	0	0	0	1
2	19	1	1	2	2	1	3	2	3	2	4	4	1	4	5	2	4	1	3	2	4	4	4	4	3	2	2	2	1	0	0	1	2	1	1	1	0	1	0	1	0	1	1	0	1	0	1	0	1
2	19	1	1	1	2	1	3	5	5	4	4	3	2	2	5	3	3	2	4	2	3	3	1	2	2	4	3	4	1	2	0	3	2	1	2	1	1	1	0	0	0	0	1	1	1	1	1	0	1
1	19	1	1	1	2	1	5	3	5	5	3	1	1	1	4	3	1	1	3	2	3	3	3	1	1	2	1	2	1	0	0	1	1	1	0	1	1	0	0	0	0	0	1	0	1	2	2	0	2
2	19	1	1	1	2	1	5	4	5	2	3	2	1	2	2	4	4	2	2	2	4	3	4	4	6	4	3	2	0	0	0	1	0	1	1	0	0	0	0	0	0	0	0	0	1	0	1	1	0
2	19	1	1	1	1	1	3	2	4	3	4	1	1	2	4	3	4	2	4	1	3	1	1	1	2	2	2	1	0	0	0	1	2	0	1	0	0	1	1	0	0	0	1	0	0	1	1	0	0
2	19	1	1	1	1	1	5	1	5	4	4	2	2	2	2	3	3	3	3	2	3	3	4	0	3	3	3	3	0	0	0	0	3	0	0	0	0	0	0	0	0	0	0	1	0	0	0	0	0
2	19	2	1	1	1	1	5	2	2	2	4	1	4	4	4	3	2	1	2	1	2	2	2	2	1	3	3	2	1	1	1	1	1	2	2	1	0	1	1	0	0	0	1	1	1	2	1	1	1
1	19	1	1	1	2	1	5	3	4	5	3	3	2	2	3	2	1	2	3	2	4	4	2	0	2	1	3	4	0	0	1	0	0	0	0	0	0	0	0	0	0	0	1	0	0	0	1	1	0
2	19	1	1	1	2	1	5	3	5	3	3	1	2	3	4	2	4	1	3	4	4	1	3	3	4	3	3	2	0	0	0	1	0	0	0	0	0	0	0	0	0	0	1	0	0	0	0	0	0
1	19	2	1	1	2	4	5	3	4	4	5	3	3	4	2	4	3	4	4	4	4	4	4	3	4	2	4	3	2	0	1	1	1	1	1	0	0	0	0	0	0	0	0	0	0	0	0	0	1
2	19	2	1	1	2	1	4	3	4	4	4	3	3	2	2	4	3	4	4	4	4	4	3	3	0	4	4	3	1	1	0	1	1	2	1	1	1	0	0	1	0	0	0	0	0	0	0	0	0
1	19	1	1	1	2	1	5	5	5	5	5	5	5	5	5	3	3	3	4	3	4	4	3	5	6	3	4	4	1	0	0	0	1	1	2	1	0	0	1	0	1	0	0	0	1	0	1	0	1
1	19	1	1	1	2	1	5	2	4	3	4	3	3	2	3	3	3	3	4	3	4	4	3	3	2	2	3	3	0	1	2	1	0	0	0	0	1	0	0	0	0	0	0	0	1	0	0	0	1
1	18	1	1	1	2	1	5	3	4	4	4	3	2	2	2	2	3	3	4	2	4	4	4	5	3	4	4	3	0	1	1	1	1	1	0	1	1	0	0	0	0	0	0	0	1	1	0	1	1
1	18	2	1	1	2	1	5	5	4	4	3	3	2	2	2	3	1	2	3	2	4	3	3	4	5	3	4	2	0	0	2	1	0	0	0	0	0	0	0	0	0	0	1	0	0	0	0	0	0
2	30	1	1	1	1	1	5	5	5	3	3	3	2	2	3	3	4	4	4	4	4	4	4	4	6	4	4	1	0	0	0	0	1	0	1	0	0	0	0	0	0	0	1	2	2	1	0	0	0
2	28	3	1	2	2	4	5	2	5	3	3	3	1	3	3	3	4	1	3	4	4	1	1	3	5	3	4	2	0	1	0	2	2	1	2	0	0	1	0	0	0	0	0	0	0	0	1	0	0
1	28	2	1	1	2	1	4	3	4	3	3	4	4	4	3	3	1	3	4	3	4	4	3	0	5	4	3	2	1	0	1	1	3	1	1	1	0	0	1	1	1	0	1	1	0	1	1	0	0
1	28	3	1	1	2	1	4	4	4	4	3	3	2	2	3	3	3	4	4	3	4	4	4	7	6	2	4	2	1	0	2	2	2	1	0	1	0	0	1	0	0	0	0	0	0	1	0	0	1
2	28	1	1	1	2	1	4	2	5	5	4	3	4	1	2	3	2	3	4	4	4	4	3	6	6	3	4	3	1	0	2	1	1	2	1	1	0	1	1	0	1	0	1	0	1	1	0	1	0
1	27	2	1	2	2	1	4	4	3	3	2	1	1	2	1	3	1	1	1	1	3	3	3	4	5	1	1	2	3	0	0	2	0	0	0	0	0	0	0	0	0	0	1	1	1	1	0	0	0
1	27	2	1	1	2	1	5	2	4	4	5	2	2	1	2	3	3	1	4	3	4	4	4	6	3	4	3	2	0	0	0	0	0	0	0	0	0	0	0	0	0	0	0	0	0	0	1	0	1
2	26	2	1	1	2	1	5	2	4	4	3	3	3	2	2	2	3	4	4	4	4	4	4	4	4	2	4	4	0	0	1	1	1	1	1	0	0	0	0	0	0	0	1	0	0	0	0	0	1
2	26	2	1	1	2	1	4	2	5	4	4	4	4	2	2	3	3	3	3	3	4	4	3	7	7	3	4	3	1	1	0	1	1	2	1	1	0	0	1	0	0	1	1	0	0	1	1	0	1
2	25	1	1	1	2	1	5	3	5	3	4	3	2	2	2	3	4	4	4	3	4	3	3	3	3	4	3	2	0	1	1	1	1	1	1	1	0	1	0	1	0	1	1	0	1	0	0	1	0
2	25	3	1	1	2	4	5	1	3	3	3	4	3	3	4	3	4	4	4	2	4	1	3	2	4	3	1	2	0	0	0	0	0	0	0	0	0	1	0	0	0	0	0	0	0	0	1	0	1
1	24	1	1	1	2	1	5	3	4	3	5	4	3	1	2	3	1	4	4	4	4	4	4	4	5	2	4	4	0	0	0	0	0	0	0	0	0	0	0	1	0	0	0	0	0	0	1	0	0
1	24	1	1	1	2	1	5	5	4	5	4	3	3	2	2	2	1	1	3	2	4	4	3	3	5	2	3	2	2	1	1	2	3	2	2	1	0	1	0	1	1	0	0	0	0	1	1	1	1
2	24	2	1	1	2	1	5	3	3	4	4	3	3	1	1	4	3	4	4	3	4	4	4	6	6	2	4	4	0	0	0	0	1	0	0	0	0	1	1	1	1	0	0	0	1	0	2	1	0
1	23	2	1	1	2	1	4	4	4	3	3	3	2	2	1	3	3	1	4	4	4	4	3	5	5	2	2	2	1	1	2	1	1	2	1	0	0	1	0	0	0	0	0	0	0	0	1	0	0
1	23	1	1	1	2	4	5	4	4	2	4	2	3	2	2	2	3	3	3	4	4	3	3	2	2	2	3	3	1	0	0	0	1	1	0	0	0	1	0	0	1	0	0	0	0	0	0	0	0
1	23	1	1	1	2	1	5	3	4	2	3	3	2	3	3	2	3	1	1	1	4	4	3	3	3	2	1	1	2	2	2	2	1	2	2	0	0	0	0	0	0	0	1	0	1	1	1	1	0
1	23	1	1	1	2	1	4	1	4	3	3	4	3	3	2	3	3	3	4	4	4	4	3	3	5	2	3	3	1	1	0	0	1	2	1	1	1	0	1	0	1	0	1	1	0	0	2	0	1
1	23	2	1	1	2	1	5	3	5	4	4	3	3	1	2	3	3	3	4	4	4	4	4	6	6	4	4	3	1	0	2	1	0	1	1	1	0	0	0	1	0	0	0	0	1	1	0	0	0
2	23	2	1	1	1	1	5	2	5	4	5	4	3	3	3	3	3	4	4	4	4	4	4	3	6	4	4	3	0	0	1	1	1	1	1	0	0	1	0	0	1	0	1	1	1	1	1	1	1
2	23	1	1	1	2	1	5	4	4	2	3	3	2	1	2	2	2	2	4	2	4	4	4	5	8	2	3	3	0	0	0	0	1	0	0	0	0	1	0	1	0	0	1	0	0	0	1	0	0
1	23	2	1	1	2	3	4	2	2	4	3	4	3	2	2	3	1	2	3	3	4	4	4	3	3	2	3	2	0	1	2	1	2	2	1	2	1	0	0	0	1	0	1	0	1	0	1	0	2
2	23	2	1	1	2	1	5	3	4	3	3	3	2	3	4	3	1	1	3	1	4	1	4	3	5	2	3	1	0	0	1	1	0	0	0	1	0	1	1	0	0	0	0	0	0	0	1	0	0
1	22	1	1	2	2	1	5	5	3	1	3	1	1	1	1	3	1	1	3	4	4	1	4	6	7	4	3	1	0	0	0	1	1	0	0	0	0	0	0	0	0	0	0	0	0	1	0	0	1
2	22	1	1	1	1	1	4	4	2	3	2	4	3	3	4	2	4	4	4	4	4	4	4	2	3	4	2	2	1	2	0	1	2	1	2	0	0	0	1	1	1	0	0	0	1	1	1	1	1
2	22	1	1	1	2	1	3	1	2	2	4	1	1	1	1	2	4	1	2	2	3	1	1	1	2	4	3	2	0	0	1	2	0	0	0	0	1	1	1	0	1	0	0	0	0	0	0	0	0
1	22	1	1	1	2	1	4	4	2	4	3	2	3	3	3	2	4	3	3	3	4	4	3	3	4	3	2	2	2	0	1	2	1	2	2	1	0	1	1	0	0	1	0	1	1	1	0	0	0
2	22	1	1	1	2	1	4	4	3	4	4	4	5	2	3	3	2	1	2	3	4	3	3	2	2	2	2	1	2	2	2	2	1	1	1	0	0	0	0	0	0	0	0	1	0	0	1	0	0
1	22	1	1	1	2	1	5	4	5	4	4	2	1	2	2	3	1	2	2	2	4	4	4	0	6	2	2	3	2	1	2	1	1	1	1	1	0	0	0	0	0	1	1	1	1	1	0	0	0
2	22	2	1	1	2	1	5	2	4	4	4	3	4	3	2	2	3	2	2	3	4	4	3	4	3	2	2	1	1	0	1	2	2	1	1	1	0	0	1	0	1	1	1	0	0	0	1	1	0
1	22	1	1	1	2	1	5	4	4	4	4	3	2	1	1	3	3	4	4	4	4	4	4	6	6	4	4	1	0	0	1	1	0	0	0	0	0	0	0	0	1	0	0	0	0	0	1	0	0
1	22	1	1	1	2	1	5	3	5	5	5	3	3	3	3	3	3	4	4	4	4	4	3	3	6	2	3	4	1	1	1	1	2	2	2	1	1	0	0	0	0	0	1	1	1	1	1	0	0
2	22	1	1	1	2	1	5	4	3	4	4	3	2	1	2	3	2	3	4	4	4	3	3	5	4	3	3	1	0	0	0	0	0	0	0	0	0	0	0	0	0	0	1	0	0	0	1	0	0
1	22	2	1	1	2	1	4	3	3	4	3	3	4	4	3	2	3	2	3	2	4	2	2	3	4	2	2	2	1	1	1	1	2	1	1	0	0	0	0	0	0	0	2	1	0	1	1	0	0
1	22	2	1	1	2	1	5	4	4	4	4	3	4	2	2	2	3	1	3	3	4	4	4	4	6	2	3	3	1	1	0	2	1	1	1	0	0	0	0	0	0	0	1	0	0	0	1	0	0
1	22	2	1	1	1	3	2	5	4	3	4	3	3	3	3	4	3	4	4	3	4	4	4	5	1	4	4	3	2	1	3	3	2	2	2	0	0	1	1	0	1	0	0	1	2	1	2	0	1
1	22	1	1	1	2	1	5	3	5	4	5	3	2	1	4	2	3	2	2	4	4	1	2	3	0	4	4	4	1	2	4	2	2	2	2	0	1	3	0	0	0	0	0	1	2	2	2	0	0
1	22	1	1	1	2	1	4	4	2	3	4	3	3	2	2	2	3	3	3	3	4	4	4	2	2	2	2	4	1	2	1	2	2	1	1	0	0	0	0	0	0	0	1	1	0	1	1	1	0
1	22	2	1	1	2	1	1	3	3	5	5	3	2	2	2	4	3	4	4	4	4	4	4	4	8	4	4	4	1	1	1	0	0	0	0	0	0	1	0	1	1	1	0	1	0	0	1	0	1
1	21	1	1	1	2	1	5	3	5	4	3	3	5	2	2	3	4	2	2	2	4	1	4	4	5	2	3	2	0	0	0	0	0	0	0	1	0	0	0	1	1	0	1	0	0	1	2	0	1
1	21	1	1	1	2	1	5	3	4	1	4	3	4	3	2	4	4	1	3	1	4	4	4	0	5	2	3	1	0	0	0	2	2	0	0	1	0	0	0	0	1	0	0	0	0	1	0	0	1
1	21	1	1	1	2	1	3	2	4	2	4	3	2	2	2	2	4	1	2	2	3	1	2	5	0	1	2	2	1	0	0	2	1	1	1	0	1	1	0	0	1	0	0	0	0	1	1	0	1
1	21	1	1	1	2	1	5	3	4	4	4	3	4	2	2	2	4	3	4	4	4	3	3	1	0	2	3	3	1	2	1	1	1	1	0	0	1	0	1	0	0	1	0	0	0	1	0	0	1
1	21	1	1	1	2	1	4	3	3	3	4	3	3	3	3	3	3	3	3	3	4	4	3	0	2	2	2	2	2	2	2	2	2	2	2	0	1	0	0	0	0	0	1	0	1	0	0	0	1
1	21	1	1	1	2	1	4	3	4	2	3	1	1	2	4	2	4	2	3	4	3	1	1	4	3	2	3	2	0	0	1	3	2	0	1	1	0	1	1	0	1	0	1	0	0	0	1	1	1
1	21	1	1	1	2	1	4	5	4	1	4	3	4	3	4	1	4	1	2	2	3	2	3	2	5	3	2	2	0	0	1	1	1	0	0	0	0	0	0	0	0	0	1	0	0	1	1	0	1
1	21	1	1	1	2	1	5	2	4	2	3	1	4	3	4	3	3	1	3	2	4	1	4	4	4	2	3	2	0	0	0	2	1	0	1	0	1	1	1	0	0	0	1	0	0	0	0	0	0
2	21	1	1	1	1	1	5	4	5	2	4	1	4	5	5	3	4	2	2	1	4	1	2	0	4	2	2	2	1	0	2	1	1	1	0	0	0	0	2	0	1	1	2	2	0	3	3	3	3
1	21	1	1	1	2	1	5	4	4	3	4	5	3	2	3	3	4	2	4	4	4	1	4	3	3	4	4	2	1	1	1	2	2	1	1	0	0	0	1	0	0	0	1	0	1	1	0	0	0
1	21	1	1	1	2	1	4	1	4	1	2	4	2	1	4	3	4	1	2	1	4	1	3	3	2	2	2	1	1	1	2	2	1	1	3	1	0	0	0	0	0	0	0	0	0	1	0	0	0
1	21	1	1	1	2	1	5	1	4	4	5	3	2	2	2	3	1	2	2	2	3	3	4	0	0	3	3	3	0	0	0	0	1	0	0	0	0	0	0	1	0	0	0	1	0	0	0	0	0
1	21	2	1	1	1	2	4	4	4	4	2	3	2	3	2	3	2	2	2	3	4	3	3	0	3	2	2	3	4	3	3	0	1	1	2	1	0	1	0	1	0	1	2	1	0	1	0	1	1
1	21	1	1	1	2	1	5	3	4	5	4	3	3	3	2	2	3	3	3	4	4	3	2	2	3	4	3	2	1	1	0	1	0	0	0	0	0	0	0	0	0	0	1	0	0	0	1	1	1
1	21	2	1	1	2	1	3	3	4	3	3	4	2	3	2	2	3	4	3	2	3	3	2	4	3	2	4	3	1	0	1	1	2	1	0	0	0	1	1	0	0	1	1	1	2	0	2	0	1
1	21	1	1	1	2	1	5	3	4	4	5	3	3	1	2	4	4	4	3	4	4	4	3	6	6	4	4	2	0	0	1	0	0	0	0	0	0	1	0	0	1	0	1	1	0	1	1	0	0
2	21	2	1	1	2	4	5	1	4	3	3	3	4	1	1	3	3	3	4	4	4	4	3	2	5	4	3	2	0	0	1	0	0	0	0	0	0	1	0	0	1	0	2	1	2	1	1	1	0
1	21	1	1	1	2	1	5	4	5	5	4	2	1	1	2	3	1	2	3	4	4	3	2	3	2	2	3	2	0	1	1	3	0	1	0	1	0	0	0	2	1	0	2	1	2	0	2	1	2
1	21	2	1	1	2	1	4	5	3	4	4	3	2	3	4	3	1	2	3	4	4	3	3	3	5	3	3	2	1	1	3	2	1	1	0	0	0	1	1	0	0	1	0	0	0	0	1	0	0
2	21	1	1	1	2	1	4	3	3	3	4	3	3	3	3	2	2	1	2	2	4	3	4	0	0	2	2	2	0	0	0	0	2	1	1	0	1	1	0	0	0	1	0	0	0	1	0	1	1
1	21	2	1	1	2	4	4	3	4	4	5	3	2	2	2	2	3	3	3	3	4	4	3	5	6	2	2	2	0	0	1	1	1	0	0	0	0	1	0	0	0	1	0	0	1	1	2	0	1
1	21	2	1	1	2	4	5	4	4	4	4	3	4	5	4	3	2	2	2	3	4	4	3	3	5	3	3	3	0	0	1	0	1	1	0	0	0	0	0	0	0	0	1	0	0	0	1	0	0
1	21	1	1	1	2	1	4	3	3	4	3	3	3	2	3	3	2	1	3	2	4	3	2	2	2	3	4	1	1	1	2	1	1	0	0	0	1	0	1	1	0	1	1	0	1	0	0	1	0
1	21	2	1	1	2	1	4	4	4	3	4	3	2	2	2	2	2	3	3	3	4	4	3	5	6	2	2	2	1	1	2	2	1	1	1	0	0	1	0	0	0	0	0	0	0	0	1	0	0
2	21	1	1	1	1	1	5	3	4	3	4	3	3	2	2	4	3	4	4	4	4	4	4	6	7	4	4	3	1	1	1	0	1	1	1	0	0	0	0	0	0	0	1	1	1	1	0	0	0
2	21	1	1	1	2	1	4	2	3	4	4	4	3	1	2	4	3	4	4	4	4	4	3	3	3	4	4	3	0	1	0	0	2	2	1	0	1	0	1	0	1	0	0	1	0	1	1	1	1
1	21	1	1	1	2	1	4	4	4	4	3	2	2	2	1	3	3	3	3	3	4	3	3	4	5	3	3	3	1	0	1	1	0	0	0	1	0	1	1	0	1	0	1	0	0	0	0	0	1
1	20	1	1	1	1	1	3	3	3	2	4	1	3	2	3	1	4	1	1	1	4	1	1	1	1	1	2	2	2	0	0	2	4	4	2	0	0	0	0	0	0	0	0	0	3	3	3	1	3
1	20	1	1	1	2	1	3	3	4	1	4	3	1	3	4	3	3	3	3	2	4	1	1	0	0	2	2	2	0	0	0	1	0	0	0	1	0	1	0	0	0	1	0	1	1	1	0	1	1
1	20	1	1	1	2	1	5	4	5	5	3	1	1	3	5	3	4	1	3	2	4	1	3	2	2	2	2	4	1	1	1	2	2	2	2	0	0	0	1	0	1	1	0	1	0	1	1	1	1
2	20	1	1	1	2	1	5	2	4	3	3	3	1	2	2	3	4	2	3	2	4	1	3	1	3	4	3	1	0	0	0	1	1	0	0	0	0	0	0	0	0	0	0	1	0	1	1	0	1
2	20	1	1	1	2	1	5	3	4	2	2	3	2	4	3	3	1	1	2	2	4	1	2	3	3	1	2	1	2	1	0	2	1	0	1	1	1	1	1	0	0	0	0	0	0	0	0	0	0
1	20	1	1	1	2	1	5	4	4	4	4	4	4	2	4	3	3	3	4	4	4	1	3	4	5	4	4	4	0	0	0	1	0	0	0	0	0	1	0	0	0	0	0	0	0	0	1	0	0
2	20	2	1	1	2	1	5	2	5	5	5	4	2	1	2	4	4	4	4	3	4	3	4	4	3	4	4	4	0	1	0	0	0	0	0	0	1	0	0	0	1	0	0	1	0	0	0	1	0
2	20	1	1	1	2	1	5	3	4	4	3	3	3	2	2	3	1	2	2	2	4	3	3	9	8	2	4	2	0	0	0	0	0	0	0	0	0	0	0	0	0	0	0	0	0	1	1	0	0
1	20	2	1	1	2	1	5	3	4	4	4	3	2	4	4	3	3	1	3	2	4	4	4	3	4	3	2	1	1	1	2	3	2	2	3	0	1	1	1	0	1	0	1	1	2	2	1	1	2
1	20	1	1	1	2	1	4	3	4	4	4	5	3	2	2	3	3	3	4	3	4	3	3	2	2	4	4	3	0	1	1	2	3	3	2	0	1	0	0	1	0	1	0	1	0	0	0	1	0
1	20	1	1	1	2	1	5	3	3	5	5	4	4	1	4	3	1	2	3	3	4	4	2	4	6	4	4	4	1	2	1	1	0	0	0	0	0	1	0	1	0	1	0	1	0	1	1	1	0
1	20	1	1	1	2	1	4	3	4	4	3	3	2	4	4	2	2	4	4	3	4	4	4	3	4	2	3	3	2	1	1	1	2	1	1	1	1	0	0	1	0	0	0	0	0	0	0	0	0
1	20	3	1	1	2	1	5	4	4	4	4	4	3	3	2	3	3	3	3	3	4	3	2	3	3	2	2	2	1	0	0	1	1	1	0	0	0	1	1	0	0	0	1	1	0	1	0	0	0
1	20	2	1	1	2	1	5	4	4	4	4	4	3	3	4	3	3	3	4	3	4	4	3	4	3	4	3	3	0	0	1	1	2	3	2	0	0	0	0	0	0	0	1	0	1	0	0	0	0
1	20	2	1	1	2	1	4	3	4	3	4	3	3	2	2	2	4	3	3	4	4	3	2	3	5	2	3	2	1	0	1	2	1	1	1	1	1	0	1	0	1	0	1	1	1	1	0	1	0
2	20	2	1	1	2	1	5	2	3	4	2	3	2	3	3	2	2	1	2	2	4	4	3	3	2	3	2	2	0	0	0	2	1	1	1	0	1	0	0	1	0	0	1	0	0	0	0	1	0
1	20	2	1	1	2	1	4	3	3	3	3	3	2	2	2	3	1	4	4	4	4	4	4	5	6	4	4	4	1	1	1	1	1	1	1	1	0	1	0	0	0	0	1	1	0	1	1	0	1
1	20	1	1	1	2	1	4	4	5	4	5	2	3	2	2	2	1	4	4	4	4	4	4	2	2	4	4	4	1	0	1	1	1	1	1	1	0	1	0	1	0	1	1	0	1	0	1	0	1
1	20	1	1	1	2	1	5	3	4	3	4	3	3	2	3	3	3	4	4	4	4	3	3	2	3	4	3	3	0	0	0	1	1	1	0	0	0	0	0	0	0	0	0	0	0	1	1	0	0
2	20	1	1	1	2	1	4	3	4	3	4	4	2	3	2	2	3	2	2	1	4	3	3	4	3	2	4	2	0	0	2	0	0	0	0	0	0	1	0	0	0	0	1	0	1	1	0	1	1
1	20	1	1	1	2	1	4	3	4	4	4	3	4	2	3	3	3	3	3	3	4	4	3	0	0	3	3	2	0	1	1	1	1	1	1	0	1	0	1	0	1	0	0	1	1	1	1	1	1
1	20	1	1	1	1	1	5	5	4	3	2	2	2	2	1	2	3	4	4	4	4	4	4	3	3	4	4	2	1	1	3	1	1	1	1	0	1	1	0	0	0	0	1	0	0	1	1	0	0
2	20	1	1	1	2	1	5	4	4	3	4	3	3	3	3	3	1	3	3	2	4	4	3	3	5	2	4	4	0	0	1	0	0	1	0	0	0	0	0	0	0	0	1	0	0	0	1	0	0
1	20	1	1	1	2	1	5	3	4	5	4	3	4	2	2	2	3	4	4	4	4	4	4	3	3	2	2	2	0	0	0	1	0	0	0	0	0	0	1	0	1	0	0	0	0	0	0	0	0
1	20	1	1	1	2	1	4	3	4	4	4	3	3	2	2	2	4	3	3	3	4	3	3	7	7	3	4	2	1	0	1	1	1	1	2	1	0	0	0	0	0	0	0	0	0	0	1	0	0
1	20	2	1	1	2	1	5	4	4	3	4	3	3	2	2	3	3	3	3	4	4	4	4	3	4	4	4	4	0	1	2	0	0	0	0	0	0	0	0	0	0	0	1	1	0	0	0	0	0
1	20	2	1	1	1	1	4	1	4	4	4	3	3	1	1	3	3	3	3	4	4	4	4	1	1	4	4	4	2	1	1	3	2	1	1	1	0	0	0	0	0	0	0	0	1	0	0	0	0
2	20	1	1	1	2	1	5	4	4	3	3	1	3	2	3	3	3	3	2	2	4	3	4	2	4	2	4	3	1	0	0	0	0	0	0	0	0	0	0	1	0	1	0	0	1	0	0	1	0
2	19	1	1	2	2	1	4	3	4	3	2	1	1	4	3	2	3	2	2	2	4	4	4	3	4	2	3	2	2	2	0	2	2	2	2	1	0	1	1	0	1	0	0	0	0	0	0	0	0
1	19	1	1	1	2	1	5	2	4	3	3	2	1	3	3	3	4	4	4	4	4	1	4	4	6	3	3	3	0	0	0	1	1	1	1	0	0	0	0	0	0	0	0	0	0	1	1	0	0
1	19	1	1	1	2	1	3	3	5	5	2	1	3	3	5	3	1	1	2	3	4	2	2	3	3	2	3	3	2	0	1	4	2	3	2	0	0	0	0	0	0	1	1	1	1	2	3	0	3
2	19	1	1	1	2	1	5	3	4	3	3	1	1	4	3	3	4	3	3	3	4	4	4	3	5	2	3	2	0	0	0	1	2	0	0	0	0	1	0	0	0	0	1	1	0	0	0	1	0
1	19	1	1	1	2	1	2	4	2	2	4	1	1	5	4	3	4	1	3	4	2	1	1	3	3	2	4	2	1	3	3	3	3	4	2	0	0	0	1	0	1	0	1	0	2	1	2	0	1
2	19	1	1	1	2	4	5	3	4	5	3	3	2	2	2	3	2	2	2	3	4	3	3	2	3	3	3	2	0	0	0	0	0	1	1	0	0	1	0	0	1	1	1	1	0	0	3	2	2
2	19	1	1	1	2	1	5	3	5	5	4	4	3	2	2	3	3	2	3	2	4	4	3	8	3	2	3	2	1	1	1	1	1	1	1	0	0	1	1	0	1	1	0	0	0	1	1	1	1
2	19	1	1	1	1	1	4	3	4	4	4	3	3	2	2	3	3	4	4	4	4	4	3	4	4	3	4	3	1	1	2	1	1	2	1	0	0	0	0	1	1	0	1	0	0	1	1	0	1
1	19	2	1	1	2	1	5	5	5	5	5	4	4	2	2	3	3	4	4	4	4	4	4	2	3	4	4	4	0	0	3	0	0	0	0	0	0	0	0	0	0	0	1	1	2	1	1	1	0
1	19	1	1	1	2	1	4	4	3	4	3	4	2	2	2	3	3	3	3	4	4	4	3	3	6	4	4	3	0	0	1	1	1	0	0	0	0	0	0	0	0	0	0	0	0	0	1	1	0
1	19	1	1	1	2	1	5	3	1	3	3	3	3	2	2	2	3	1	2	3	4	3	3	2	4	4	2	2	1	1	2	2	1	1	1	0	1	0	1	0	1	0	1	1	0	1	0	1	0
1	19	1	1	1	2	1	5	3	3	3	2	2	4	3	3	2	3	1	1	1	4	3	3	0	0	1	2	1	1	0	0	1	1	0	0	1	0	0	0	0	0	0	1	0	0	0	0	0	0
1	19	2	1	1	2	1	5	3	1	4	3	3	2	3	2	2	1	2	2	3	4	4	4	2	3	2	2	2	2	1	1	2	1	0	0	0	1	1	1	1	0	0	0	0	1	2	0	0	1
2	19	2	1	1	2	4	5	1	4	3	4	3	2	1	2	3	1	4	4	3	4	4	3	4	5	2	2	2	0	0	1	0	1	1	1	1	1	1	0	0	1	0	1	1	1	1	2	1	1
2	18	1	1	1	2	1	5	3	4	4	2	3	3	2	3	3	4	1	3	3	4	1	3	2	6	2	3	4	0	0	0	2	1	0	0	1	1	1	1	0	0	0	1	0	0	1	0	0	0
1	18	2	1	1	2	1	4	4	4	4	3	3	2	2	3	2	2	1	3	3	4	4	4	6	6	3	3	2	0	0	2	0	1	2	2	0	0	1	1	0	1	0	0	0	0	0	0	0	0
2	18	1	1	1	2	1	4	3	3	4	3	4	2	1	2	4	3	4	4	4	4	4	4	3	3	4	4	4	1	0	1	1	1	2	1	1	0	0	0	0	0	0	0	0	0	0	0	0	1
2	30	1	1	1	2	1	5	3	4	4	4	2	3	2	3	3	3	4	4	4	4	4	4	0	0	1	2	4	0	0	0	0	0	0	0	0	0	0	0	0	0	0	0	0	0	0	0	0	0
1	30	1	1	1	2	1	4	2	4	2	3	3	2	3	4	3	4	3	2	4	4	3	2	4	4	2	3	2	2	2	2	1	2	2	2	0	0	0	0	0	0	0	0	0	0	0	0	0	0
2	30	1	1	1	1	1	5	4	4	1	2	2	2	2	2	1	4	3	2	4	4	4	3	0	0	4	2	1	0	0	1	0	0	0	0	0	0	0	0	0	0	0	0	0	0	0	0	0	0
1	29	1	1	1	1	2	5	1	5	5	5	5	1	1	1	3	2	2	2	4	4	4	4	1	3	4	4	4	0	0	0	0	0	0	0	0	0	0	0	0	0	0	0	0	0	0	0	0	0
2	29	2	1	1	2	1	5	4	2	2	2	3	4	4	4	2	3	2	2	1	4	3	1	1	1	1	1	1	0	0	0	1	1	0	0	0	0	0	0	0	0	0	0	0	0	0	0	0	0
2	28	1	1	1	2	1	5	2	4	1	4	4	3	2	2	2	3	4	4	4	4	4	4	7	8	3	4	3	0	0	0	0	0	0	0	0	0	0	0	0	0	0	0	0	0	0	0	0	0
1	28	3	1	1	2	1	4	4	4	4	4	3	3	2	2	3	4	4	4	4	4	4	4	4	6	4	4	3	1	1	0	1	1	0	0	0	0	0	0	0	0	0	0	0	0	0	0	0	0
2	28	2	1	1	2	1	4	3	3	3	4	3	2	2	2	3	1	3	3	4	4	4	4	4	6	3	3	2	0	0	0	0	0	0	0	0	0	0	0	0	0	0	0	0	0	0	0	0	0
1	28	3	1	1	2	1	4	4	4	4	4	4	3	2	2	3	4	4	4	4	4	4	4	4	6	4	4	3	2	1	1	1	1	2	2	0	0	0	0	0	0	0	0	0	0	0	0	0	0
2	27	1	1	1	2	4	5	3	5	5	4	3	3	4	2	2	1	4	3	3	4	4	4	2	3	2	2	2	0	0	0	1	1	2	1	0	0	0	0	0	0	0	0	0	0	0	0	0	0
1	27	3	1	1	2	1	5	4	4	4	4	4	3	2	2	3	2	4	4	4	4	4	4	3	5	4	4	3	1	1	0	1	2	2	1	0	0	0	0	0	0	0	0	0	0	0	0	0	0
1	27	2	1	1	2	4	5	3	4	4	4	4	2	2	1	3	3	4	4	4	4	4	4	9	8	2	3	4	0	0	0	0	0	0	0	0	0	0	0	0	0	0	0	0	0	0	0	0	0
1	27	3	1	1	2	1	4	4	4	4	3	2	2	2	2	3	3	3	4	4	4	4	3	2	3	2	3	3	1	1	1	2	1	1	1	0	0	0	0	0	0	0	0	0	0	0	0	0	0
2	26	2	1	1	2	1	5	1	5	2	5	4	4	2	1	2	3	4	4	4	4	3	3	2	4	2	2	2	0	0	1	0	0	0	0	0	0	0	0	0	0	0	0	0	0	0	0	0	0
2	26	2	1	1	2	4	5	4	4	4	4	4	3	2	2	4	1	4	4	4	4	4	4	6	6	4	4	3	0	0	0	1	0	1	0	0	0	0	0	0	0	0	0	0	0	0	0	0	0
2	25	2	1	1	2	1	5	2	5	4	4	4	2	2	1	4	3	3	4	4	4	4	4	6	6	4	4	4	0	0	0	0	0	0	0	0	0	0	0	0	0	0	0	0	0	0	0	0	0
2	25	2	1	1	2	1	5	4	5	5	4	3	1	4	4	3	1	1	3	1	4	4	3	2	2	1	2	3	0	0	1	0	0	0	0	0	0	0	0	0	0	0	0	0	0	0	0	0	0
2	25	3	1	1	2	1	5	1	4	3	4	3	3	1	1	3	3	4	4	4	4	4	4	7	8	4	4	4	0	0	0	0	0	0	0	0	0	0	0	0	0	0	0	0	0	0	0	0	0
1	24	2	1	1	2	1	5	3	5	4	4	3	3	2	2	3	3	4	4	4	4	4	4	4	7	4	4	4	0	0	0	1	0	0	0	0	0	0	0	0	0	0	0	0	0	0	0	0	0
1	24	2	1	1	2	1	5	5	5	5	5	4	5	1	1	4	3	4	4	4	4	4	4	2	2	4	4	4	0	0	0	0	0	0	0	0	0	0	0	0	0	0	0	0	0	0	0	0	0
2	24	1	1	1	1	1	4	3	4	4	4	3	4	2	2	3	3	4	3	4	4	4	4	4	4	3	4	4	0	0	0	0	0	1	1	0	0	0	0	0	0	0	0	0	0	0	0	0	0
2	24	3	1	1	2	1	5	1	4	3	5	3	3	1	1	3	3	4	4	4	4	4	4	8	8	4	4	4	0	0	0	0	0	0	0	0	0	0	0	0	0	0	0	0	0	0	0	0	0
2	24	2	1	1	2	1	5	5	5	5	5	5	5	5	5	4	4	3	4	4	4	4	4	6	5	4	3	4	0	0	0	0	3	0	0	0	0	0	0	0	0	0	0	0	0	0	0	0	0
1	23	2	1	1	2	1	5	2	4	4	5	4	4	2	1	3	3	4	3	4	4	4	4	6	4	4	3	4	0	0	0	0	2	2	1	0	0	0	0	0	0	0	0	0	0	0	0	0	0
1	23	1	1	1	2	1	5	1	5	3	4	3	4	3	3	3	3	4	4	4	4	4	4	8	8	2	4	2	0	1	1	1	1	1	0	0	0	0	0	0	0	0	0	0	0	0	0	0	0
2	23	2	1	1	2	1	4	3	4	4	4	4	4	2	3	3	3	4	4	4	4	4	4	6	8	4	4	3	1	1	0	0	0	0	0	0	0	0	0	0	0	0	0	0	0	0	0	0	0
1	23	2	1	1	2	1	5	5	4	4	4	3	3	2	3	2	3	2	4	4	4	4	4	2	2	2	2	4	0	0	0	0	0	0	0	0	0	0	0	0	0	0	0	0	0	0	0	0	0
2	23	2	1	1	2	1	2	5	4	4	5	2	2	4	1	3	3	4	4	4	4	4	4	7	7	4	4	4	0	0	0	0	0	0	0	0	0	0	0	0	0	0	0	0	0	0	0	0	0
2	23	1	1	1	2	4	5	4	5	4	4	3	3	1	1	4	3	4	4	4	4	4	4	4	3	4	4	4	0	0	0	0	0	0	0	0	0	0	0	0	0	0	0	0	0	0	0	0	0
1	23	2	1	1	2	1	5	1	4	4	5	1	2	1	1	3	4	4	4	4	1	1	1	5	5	4	4	4	0	0	0	0	0	0	0	0	0	0	0	0	0	0	0	0	0	0	0	0	0
2	23	2	1	1	2	1	4	4	4	3	4	4	3	4	4	3	3	2	2	3	4	4	4	6	5	4	4	3	0	0	0	0	0	0	0	0	0	0	0	0	0	0	0	0	0	0	0	0	0
1	23	1	1	1	1	1	5	4	4	4	4	3	3	2	2	4	3	4	4	4	4	4	4	7	6	3	4	4	0	0	1	0	0	0	0	0	0	0	0	0	0	0	0	0	0	0	0	0	0
2	23	3	1	1	2	1	5	3	3	4	3	3	3	2	2	2	3	2	3	4	4	1	4	5	5	2	4	4	0	0	0	0	0	0	0	0	0	0	0	0	0	0	0	0	0	0	0	0	0
2	23	1	1	1	1	1	5	3	3	4	4	3	1	1	1	4	3	3	4	4	4	4	4	6	6	4	4	4	2	2	2	2	2	2	2	0	0	0	0	0	0	0	0	0	0	0	0	0	0
2	23	1	1	1	1	1	5	2	4	4	4	3	2	2	2	2	3	3	3	3	4	4	4	3	5	4	4	3	1	1	0	0	0	0	0	0	0	0	0	0	0	0	0	0	0	0	0	0	0
1	22	1	1	1	2	2	4	3	4	3	4	3	3	1	2	3	4	3	4	3	4	3	4	2	4	4	4	3	0	0	1	1	1	1	0	0	0	0	0	0	0	0	0	0	0	0	0	0	0
1	22	2	1	1	2	4	5	1	4	4	3	3	3	1	1	3	4	4	4	4	4	4	4	3	3	2	4	3	0	0	0	0	0	0	0	0	0	0	0	0	0	0	0	0	0	0	0	0	0
2	22	2	1	1	2	1	5	4	4	2	4	3	3	2	2	3	3	4	4	4	4	4	4	4	6	3	4	3	0	0	1	1	1	1	0	0	0	0	0	0	0	0	0	0	0	0	0	0	0
1	22	1	1	1	1	1	5	5	5	5	5	5	5	5	5	3	1	1	1	4	4	4	3	3	3	4	2	2	1	1	1	0	0	3	2	0	0	0	0	0	0	0	0	0	0	0	0	0	0
1	22	1	1	1	1	1	5	5	4	4	4	3	3	1	2	4	2	4	4	4	4	4	4	4	5	4	4	4	0	0	0	0	1	1	0	0	0	0	0	0	0	0	0	0	0	0	0	0	0
2	22	1	1	1	2	1	4	3	3	4	4	3	2	2	2	3	3	2	3	3	4	4	4	2	2	4	4	3	2	2	2	1	1	1	1	0	0	0	0	0	0	0	0	0	0	0	0	0	0
1	22	1	1	1	2	1	5	4	4	4	2	3	2	2	3	3	3	3	3	3	4	4	4	5	5	4	3	3	0	0	1	1	1	0	0	0	0	0	0	0	0	0	0	0	0	0	0	0	0
2	22	1	1	1	2	1	1	3	3	3	4	3	3	3	2	3	3	4	4	4	4	4	4	4	5	4	4	1	0	0	2	0	0	1	0	0	0	0	0	0	0	0	0	0	0	0	0	0	0
2	22	1	1	1	2	1	5	4	5	2	5	3	2	1	1	3	2	1	1	3	4	4	4	2	2	1	2	2	0	0	0	1	0	0	0	0	0	0	0	0	0	0	0	0	0	0	0	0	0
2	22	2	1	1	2	1	4	4	5	2	3	4	3	2	2	2	2	1	4	3	4	4	4	0	0	2	3	3	0	0	0	0	1	3	3	0	0	0	0	0	0	0	0	0	0	0	0	0	0
1	22	2	1	1	2	1	5	4	4	3	4	5	4	4	4	3	3	2	4	3	4	4	4	7	6	2	2	3	1	1	1	0	0	0	0	0	0	0	0	0	0	0	0	0	0	0	0	0	0
1	22	1	1	1	2	1	5	3	4	3	3	3	2	2	2	3	3	4	3	3	4	4	4	5	4	2	3	2	1	1	2	2	1	2	1	0	0	0	0	0	0	0	0	0	0	0	0	0	0
1	21	1	1	1	2	1	5	5	4	4	5	4	4	4	5	3	3	3	4	4	4	4	4	3	4	4	3	4	1	1	1	2	2	1	1	0	0	0	0	0	0	0	0	0	0	0	0	0	0
1	21	1	1	1	2	1	5	3	5	5	5	3	1	1	2	4	4	3	4	4	4	4	4	4	6	4	4	2	0	0	2	1	1	2	2	0	0	0	0	0	0	0	0	0	0	0	0	0	0
2	21	1	1	1	2	1	5	2	5	5	4	3	2	1	1	3	4	4	4	4	4	4	4	4	7	4	4	4	0	0	1	0	0	0	0	0	0	0	0	0	0	0	0	0	0	0	0	0	0
1	21	1	1	1	2	1	5	2	5	5	5	1	1	2	2	3	4	1	3	2	4	1	4	3	3	3	2	2	0	0	0	1	0	0	0	0	0	0	0	0	0	0	0	0	0	0	0	0	0
1	21	1	1	1	2	1	5	3	4	4	4	3	4	1	2	4	4	4	4	4	4	4	4	5	5	2	4	4	0	0	0	0	0	1	0	0	0	0	0	0	0	0	0	0	0	0	0	0	0
1	21	2	1	1	1	1	4	2	4	3	4	3	1	2	2	3	1	2	2	2	3	3	3	7	6	2	2	2	0	0	0	1	0	0	0	0	0	0	0	0	0	0	0	0	0	0	0	0	0
1	21	1	1	1	2	1	1	4	4	5	4	4	3	3	3	2	1	2	3	3	4	3	3	3	2	4	4	4	0	0	0	0	0	0	0	0	0	0	0	0	0	0	0	0	0	0	0	0	0
2	21	1	1	1	2	1	5	1	5	3	4	1	1	1	3	3	4	2	2	2	4	1	1	2	5	2	3	1	0	0	0	0	0	0	0	0	0	0	0	0	0	0	0	0	0	0	0	0	0
1	21	2	1	1	2	1	5	3	4	2	4	2	2	1	1	2	3	2	2	3	4	1	1	1	1	2	2	2	0	0	0	1	0	0	0	0	0	0	0	0	0	0	0	0	0	0	0	0	0
1	21	2	1	1	1	1	5	3	5	4	4	2	2	2	1	4	2	4	4	4	4	3	3	2	5	4	4	4	0	0	1	0	0	0	0	0	0	0	0	0	0	0	0	0	0	0	0	0	0
1	21	2	1	1	1	3	4	4	5	4	4	3	4	1	1	4	4	4	4	4	4	4	4	8	8	4	4	4	0	0	1	0	0	0	0	0	0	0	0	0	0	0	0	0	0	0	0	0	0
2	21	1	1	1	2	1	5	4	4	3	3	3	3	3	3	3	3	2	3	2	4	4	3	1	2	2	3	1	0	0	0	0	0	0	0	0	0	0	0	0	0	0	0	0	0	0	0	0	0
2	21	1	1	1	2	1	5	4	4	4	4	3	3	2	1	4	1	4	4	4	4	4	3	4	5	2	4	3	0	0	0	1	0	1	0	0	0	0	0	0	0	0	0	0	0	0	0	0	0
1	21	2	1	1	2	1	5	3	3	4	5	4	3	2	2	3	3	4	4	4	4	4	4	2	1	4	4	2	0	0	0	0	0	0	0	0	0	0	0	0	0	0	0	0	0	0	0	0	0
1	21	1	1	1	2	1	5	2	5	3	3	2	1	3	3	3	4	1	3	3	4	1	4	1	3	4	4	2	0	0	0	1	0	0	0	0	0	0	0	0	0	0	0	0	0	0	0	0	0
2	21	1	1	1	2	1	5	3	4	4	3	3	3	3	3	3	3	2	3	3	4	4	4	0	8	2	2	2	1	1	2	1	1	0	0	0	0	0	0	0	0	0	0	0	0	0	0	0	0
1	21	1	1	1	1	4	4	4	3	3	2	3	3	2	2	3	3	2	3	3	2	1	1	0	0	2	1	2	1	0	0	1	1	1	1	0	0	0	0	0	0	0	0	0	0	0	0	0	0
2	21	1	1	1	2	1	4	3	2	2	2	2	2	2	2	3	2	3	1	3	3	3	3	0	0	1	1	1	0	0	0	0	0	0	0	0	0	0	0	0	0	0	0	0	0	0	0	0	0
2	21	1	1	1	2	1	5	3	3	4	4	3	3	1	3	4	1	3	4	4	4	4	4	2	6	2	4	3	0	0	1	0	0	0	0	0	0	0	0	0	0	0	0	0	0	0	0	0	0
2	21	1	1	1	2	1	5	3	4	3	4	3	2	1	2	4	3	3	4	4	4	4	4	5	3	4	4	3	0	0	0	0	0	0	0	0	0	0	0	0	0	0	0	0	0	0	0	0	0
2	21	1	1	1	2	1	5	4	4	4	3	2	3	4	2	3	3	4	4	4	4	4	4	4	6	4	4	3	0	1	0	1	0	0	0	0	0	0	0	0	0	0	0	0	0	0	0	0	0
1	20	1	1	1	2	1	5	3	5	4	4	4	5	2	3	3	4	4	4	4	4	4	4	5	5	2	2	3	4	4	4	2	2	2	1	0	0	0	0	0	0	0	0	0	0	0	0	0	0
1	20	1	1	1	2	1	4	3	4	3	3	4	1	3	2	2	4	1	1	1	4	1	3	2	0	4	2	2	1	0	0	1	1	0	0	0	0	0	0	0	0	0	0	0	0	0	0	0	0
2	20	1	1	1	2	1	4	2	4	4	4	4	2	2	2	4	3	4	4	4	4	4	4	5	4	4	4	3	2	0	2	1	0	1	0	0	0	0	0	0	0	0	0	0	0	0	0	0	0
2	20	2	1	1	1	1	5	1	4	3	4	3	3	1	2	3	3	2	3	3	4	3	3	3	3	4	4	2	0	0	1	1	0	0	0	0	0	0	0	0	0	0	0	0	0	0	0	0	0
1	20	1	1	1	2	1	4	3	4	2	4	3	1	2	3	3	4	1	2	2	4	3	2	1	3	2	2	2	0	0	0	1	0	0	0	0	0	0	0	0	0	0	0	0	0	0	0	0	0
1	20	1	1	1	1	4	5	5	5	5	5	5	3	4	4	4	4	4	4	3	4	4	4	9	8	3	3	4	0	0	0	1	0	0	0	0	0	0	0	0	0	0	0	0	0	0	0	0	0
1	20	1	1	1	2	1	5	3	4	2	3	3	1	2	2	3	4	3	4	3	4	4	4	3	6	3	3	4	0	0	0	1	0	0	0	0	0	0	0	0	0	0	0	0	0	0	0	0	0
2	20	1	1	1	2	1	5	2	3	3	5	3	2	1	1	3	3	4	4	4	4	4	4	6	5	4	4	4	0	0	1	1	0	0	0	0	0	0	0	0	0	0	0	0	0	0	0	0	0
1	20	2	1	1	2	1	5	3	5	4	5	3	3	1	1	2	3	4	4	4	4	4	4	6	7	4	4	4	0	0	1	1	1	1	1	0	0	0	0	0	0	0	0	0	0	0	0	0	0
2	20	1	1	1	2	1	5	5	5	5	4	4	3	1	2	3	3	2	4	4	4	4	4	3	3	4	4	3	0	0	1	0	0	0	0	0	0	0	0	0	0	0	0	0	0	0	0	0	0
1	20	1	1	1	2	1	5	5	4	4	4	4	4	3	3	3	3	4	3	3	4	4	3	4	4	3	3	4	0	0	0	0	0	0	0	0	0	0	0	0	0	0	0	0	0	0	0	0	0
2	20	1	1	1	2	3	1	2	4	1	2	1	1	2	2	1	1	4	4	4	4	4	4	7	7	3	4	4	0	0	1	0	0	0	0	0	0	0	0	0	0	0	0	0	0	0	0	0	0
2	20	1	1	1	2	1	5	3	4	4	4	3	3	1	1	4	3	4	4	4	4	4	4	7	7	4	3	2	0	0	0	0	0	0	0	0	0	0	0	0	0	0	0	0	0	0	0	0	0
1	20	1	1	1	2	1	4	3	2	4	4	2	2	2	4	3	3	4	3	2	4	4	4	5	6	2	2	2	1	1	1	1	0	0	0	0	0	0	0	0	0	0	0	0	0	0	0	0	0
2	20	1	1	1	2	1	5	1	4	5	4	4	2	1	5	2	3	4	4	3	4	4	4	3	4	2	3	3	0	0	0	0	0	0	0	0	0	0	0	0	0	0	0	0	0	0	0	0	0
1	20	1	1	1	2	1	4	3	4	2	4	3	2	2	2	2	3	4	4	3	4	4	4	1	5	2	3	2	1	0	0	2	1	1	1	0	0	0	0	0	0	0	0	0	0	0	0	0	0
1	20	1	1	1	2	1	4	4	4	3	3	4	2	3	2	2	2	1	1	2	4	3	3	0	0	2	2	2	0	0	0	2	1	1	0	0	0	0	0	0	0	0	0	0	0	0	0	0	0
1	20	1	1	1	2	1	4	3	4	4	4	4	2	2	2	3	4	3	3	4	4	4	4	5	3	4	4	3	0	0	0	1	1	0	0	0	0	0	0	0	0	0	0	0	0	0	0	0	0
1	20	2	1	1	2	1	5	2	4	5	4	3	3	1	1	2	3	4	4	4	4	4	4	7	7	4	4	2	0	0	0	1	1	1	0	0	0	0	0	0	0	0	0	0	0	0	0	0	0
1	20	1	1	1	2	1	4	3	4	4	4	3	2	2	2	2	1	4	4	4	4	4	3	4	6	2	4	2	0	0	1	1	0	0	0	0	0	0	0	0	0	0	0	0	0	0	0	0	0
1	20	1	1	1	2	1	4	3	4	4	4	3	2	2	2	2	1	4	4	4	4	4	3	4	6	2	4	2	0	0	1	1	0	0	0	0	0	0	0	0	0	0	0	0	0	0	0	0	0
1	20	1	1	1	2	1	4	3	4	4	4	3	2	2	2	2	1	4	4	4	4	4	3	4	6	2	4	2	0	0	1	1	0	0	0	0	0	0	0	0	0	0	0	0	0	0	0	0	0
1	20	1	1	1	2	1	4	3	4	4	4	3	2	2	2	2	1	4	4	4	4	4	3	4	6	2	4	2	0	0	1	1	0	0	0	0	0	0	0	0	0	0	0	0	0	0	0	0	0
1	20	1	1	1	2	1	4	3	4	4	4	3	2	2	2	2	1	4	4	4	4	4	3	4	6	2	4	2	0	0	1	1	0	0	0	0	0	0	0	0	0	0	0	0	0	0	0	0	0
1	20	1	1	1	2	1	4	3	4	4	4	3	2	2	2	2	1	4	4	4	4	4	3	4	6	2	4	2	0	0	1	1	0	0	0	0	0	0	0	0	0	0	0	0	0	0	0	0	0
1	20	1	1	1	2	1	4	3	4	4	4	3	2	2	2	2	1	4	4	4	4	4	3	4	6	2	4	2	0	0	1	1	0	0	0	0	0	0	0	0	0	0	0	0	0	0	0	0	0
1	20	1	1	1	2	1	4	3	4	4	4	3	2	2	2	2	1	4	4	4	4	4	3	4	6	2	4	2	0	0	1	1	0	0	0	0	0	0	0	0	0	0	0	0	0	0	0	0	0
1	20	1	1	1	2	1	4	3	4	4	4	3	2	2	2	2	1	4	4	4	4	4	3	4	6	2	4	2	0	0	1	1	0	0	0	0	0	0	0	0	0	0	0	0	0	0	0	0	0
2	20	1	1	1	2	1	1	3	4	3	4	3	2	2	1	4	3	2	3	4	4	4	3	3	4	2	3	3	0	0	0	0	1	0	0	0	0	0	0	0	0	0	0	0	0	0	0	0	0
1	20	1	1	1	2	1	5	5	5	4	4	3	2	2	2	3	3	4	4	4	4	4	4	3	5	4	4	4	0	0	0	0	0	0	0	0	0	0	0	0	0	0	0	0	0	0	0	0	0
1	20	1	1	1	2	1	4	4	5	4	4	4	2	2	1	3	3	4	4	4	4	4	4	3	5	2	3	3	0	0	0	1	0	0	0	0	0	0	0	0	0	0	0	0	0	0	0	0	0
1	20	1	1	1	2	1	4	2	3	3	3	3	3	2	2	2	3	3	3	3	4	4	4	1	3	4	4	2	0	0	1	0	0	0	0	0	0	0	0	0	0	0	0	0	0	0	0	0	0
1	20	3	1	1	2	4	4	2	4	3	2	3	3	2	3	3	2	2	2	2	4	4	4	3	4	4	4	4	0	0	0	0	0	0	0	0	0	0	0	0	0	0	0	0	0	0	0	0	0
2	20	1	1	1	2	1	5	3	4	4	4	4	3	2	2	3	3	4	4	4	4	4	4	4	3	4	4	3	0	0	0	0	1	0	0	0	0	0	0	0	0	0	0	0	0	0	0	0	0
2	20	1	1	1	2	1	5	5	3	4	3	3	3	3	3	3	3	4	4	4	3	3	3	3	3	4	4	4	1	1	1	4	1	1	1	0	0	0	0	0	0	0	0	0	0	0	0	0	0
2	19	1	1	1	1	3	4	4	4	3	4	3	2	2	2	2	2	2	3	3	4	4	4	4	6	3	4	4	1	0	1	1	1	1	0	0	0	0	0	0	0	0	0	0	0	0	0	0	0
1	19	2	1	1	2	1	5	3	3	3	4	4	3	3	4	3	3	2	3	4	4	4	4	9	8	2	3	2	0	0	0	0	1	1	0	0	0	0	0	0	0	0	0	0	0	0	0	0	0
1	19	1	1	1	2	1	5	4	4	2	4	3	2	2	4	3	3	2	2	4	4	4	4	2	2	4	4	3	0	0	1	0	0	0	0	0	0	0	0	0	0	0	0	0	0	0	0	0	0
2	19	2	1	1	1	1	5	5	3	4	2	3	2	2	2	2	1	3	3	4	4	4	4	4	7	4	3	3	1	1	1	0	1	1	0	0	0	0	0	0	0	0	0	0	0	0	0	0	0
1	19	1	1	1	2	1	4	5	5	5	5	3	4	2	3	3	1	3	3	4	4	4	4	5	5	4	3	3	1	1	2	1	0	0	1	0	0	0	0	0	0	0	0	0	0	0	0	0	0
1	19	3	1	1	2	1	5	5	5	5	5	3	5	5	3	4	3	4	4	4	1	1	1	3	5	4	4	4	0	0	0	1	0	1	1	0	0	0	0	0	0	0	0	0	0	0	0	0	0
2	19	1	1	1	2	1	5	5	4	4	3	3	3	4	3	3	3	2	2	3	4	3	3	3	4	2	3	3	0	0	0	1	0	0	0	0	0	0	0	0	0	0	0	0	0	0	0	0	0
2	18	1	1	1	2	1	4	2	5	2	4	1	1	1	3	4	4	1	2	4	4	1	3	5	6	2	3	4	0	0	1	0	0	0	0	0	0	0	0	0	0	0	0	0	0	0	0	0	0
1	18	2	1	1	2	4	5	1	5	5	5	1	5	3	3	4	4	1	1	4	4	4	4	9	7	4	4	4	0	0	0	0	0	0	0	0	0	0	0	0	0	0	0	0	0	0	0	0	0
1	18	1	1	1	2	1	4	3	2	2	3	3	3	3	3	2	1	2	3	1	4	3	3	5	5	2	1	1	0	0	0	0	2	2	2	0	0	0	0	0	0	0	0	0	0	0	0	0	0
2	18	1	1	1	2	1	5	4	4	4	4	3	3	2	2	2	3	1	4	4	4	4	4	4	4	2	2	4	0	0	0	0	0	0	0	0	0	0	0	0	0	0	0	0	0	0	0	0	0
1	18	2	1	1	2	1	5	3	4	4	4	4	2	1	1	3	1	3	4	4	4	4	4	0	0	2	2	4	0	0	0	0	0	0	0	0	0	0	0	0	0	0	0	0	0	0	0	0	0
1	18	1	1	1	1	4	5	4	4	4	3	4	4	4	4	3	2	4	3	1	4	4	4	5	2	2	3	1	2	2	2	1	0	0	0	0	0	0	0	0	0	0	0	0	0	0	0	0	0
1	18	1	1	1	2	1	4	5	3	4	2	2	4	3	2	3	3	2	3	3	4	4	4	5	5	2	2	2	0	0	0	0	0	0	0	0	0	0	0	0	0	0	0	0	0	0	0	0	0
1	18	1	1	1	2	1	4	3	4	4	4	3	2	2	2	2	1	2	2	3	4	3	2	4	4	2	3	2	0	0	0	0	0	0	0	0	0	0	0	0	0	0	0	0	0	0	0	0	0
1	18	1	1	1	2	1	4	3	3	4	4	3	2	2	2	4	4	3	3	3	4	4	4	5	3	4	3	2	0	0	0	1	0	0	1	0	0	0	0	0	0	0	0	0	0	0	0	0	0
2	18	2	1	1	2	1	4	3	4	4	4	3	3	2	2	2	3	4	4	4	4	4	4	4	6	2	4	3	1	1	1	1	1	1	1	0	0	0	0	0	0	0	0	0	0	0	0	0	0
2	30	2	2	1	2	4	4	4	4	4	4	4	4	4	4	3	3	3	3	4	4	4	3	6	6	3	3	3	1	1	0	0	0	0	0	1	0	1	1	1	1	1	1	1	1	1	1	1	1
2	30	1	2	1	2	1	5	5	4	3	4	2	4	2	2	3	3	4	4	4	4	4	4	8	8	2	4	2	1	2	3	1	1	1	1	1	1	1	1	0	1	1	1	1	1	1	1	1	1
2	28	2	2	1	2	1	4	3	4	3	3	2	4	3	2	3	3	3	4	4	4	3	2	4	6	3	3	2	2	1	2	2	2	2	1	2	2	1	0	1	2	1	0	1	0	1	1	0	0
2	26	2	2	1	2	1	4	4	5	4	4	3	3	3	4	4	2	4	3	3	4	4	3	5	5	4	3	4	1	0	1	0	1	0	1	1	0	1	2	0	1	0	0	1	0	1	0	0	0
1	26	1	2	1	1	1	4	4	4	4	5	4	3	4	4	3	3	4	4	4	4	4	3	4	3	4	4	3	2	1	1	1	2	2	2	1	1	1	1	1	1	1	1	1	1	2	1	1	1
1	26	2	2	1	2	1	5	4	4	4	4	4	4	3	4	3	2	3	3	3	4	4	4	5	5	4	3	3	2	2	1	2	3	3	3	1	1	1	2	2	1	1	2	1	1	1	2	1	1
1	25	2	2	1	1	3	3	3	3	4	4	3	3	4	2	2	2	1	2	3	3	2	1	0	0	2	2	2	1	1	2	2	2	2	1	2	1	1	1	1	0	1	0	0	1	1	0	0	1
2	25	2	2	1	2	1	5	3	4	5	4	3	3	2	3	3	1	3	4	4	4	4	3	6	6	2	3	3	1	1	1	2	2	2	2	1	1	1	1	1	1	1	1	1	1	1	1	0	1
2	24	2	2	1	2	1	4	5	3	5	4	3	3	2	2	2	1	2	2	3	4	3	2	0	0	2	2	2	2	1	2	1	1	2	2	1	2	1	1	2	1	1	2	1	2	1	2	2	1
2	24	1	2	1	2	1	5	3	4	5	4	3	4	4	2	3	3	4	4	3	4	4	1	4	7	2	2	2	2	1	2	1	2	3	2	1	1	2	1	0	2	0	1	1	1	1	1	1	1
1	23	1	2	1	2	1	4	3	4	2	3	3	2	3	3	3	3	2	3	2	4	4	4	0	0	2	1	2	2	2	2	2	1	2	2	1	1	1	1	1	1	1	0	0	0	0	0	0	0
2	23	1	2	1	2	1	4	3	4	3	3	1	1	2	2	2	4	1	2	2	4	2	2	2	1	2	2	2	1	1	1	1	1	1	1	1	1	1	1	0	1	0	1	1	1	1	1	1	1
2	23	1	2	1	2	1	4	4	4	3	3	2	1	4	5	3	2	2	3	2	4	3	4	3	4	4	3	2	2	2	2	3	1	2	2	1	1	1	1	1	1	0	2	2	2	2	1	1	1
1	23	1	2	1	2	1	5	5	4	4	5	3	3	1	3	3	3	3	4	4	4	4	4	8	8	2	3	2	2	1	2	2	2	3	3	1	1	1	2	1	2	1	1	1	2	1	0	1	1
1	23	2	2	1	2	2	4	4	3	2	4	2	4	4	3	4	3	3	3	3	4	4	3	4	3	2	3	2	2	2	2	2	1	2	3	1	1	1	1	2	1	2	1	2	1	1	1	2	1
2	23	1	2	1	1	1	4	4	4	4	5	4	3	4	4	2	3	3	4	4	4	4	3	4	4	4	4	4	1	1	2	1	1	3	2	1	2	1	1	1	1	1	1	1	2	2	1	1	2
2	22	2	2	1	2	1	5	3	3	1	2	5	3	3	3	2	4	1	3	2	4	3	2	1	2	2	4	2	1	0	0	2	2	2	0	1	1	1	1	0	1	0	1	1	2	1	0	0	1
1	22	1	2	1	2	1	5	4	5	4	4	2	4	3	4	2	4	2	3	3	4	4	1	0	4	4	4	2	2	1	3	0	1	0	1	1	0	2	1	1	2	2	1	2	0	2	1	1	2
2	22	2	2	1	2	3	4	3	4	4	3	3	3	4	2	3	3	1	2	4	4	4	3	4	4	4	2	2	2	2	3	1	1	2	2	1	1	1	1	1	1	1	1	1	1	1	0	2	2
1	22	1	2	1	2	1	5	4	3	4	3	1	5	3	4	2	1	1	2	2	4	3	2	3	2	2	3	2	3	2	1	2	2	1	2	2	1	2	0	1	2	1	2	1	2	1	2	1	3
2	22	2	2	1	1	1	5	4	4	3	4	3	3	2	1	2	3	2	2	3	4	4	3	4	4	2	4	3	1	1	2	2	2	1	2	1	1	1	0	0	1	1	0	1	0	1	1	1	1
2	22	3	2	1	2	1	4	3	4	3	4	2	3	2	2	2	3	4	3	3	4	3	3	4	4	2	3	2	2	2	0	1	1	1	0	1	0	1	1	1	1	1	0	1	1	1	1	0	1
2	22	1	2	1	2	1	5	3	2	4	3	4	3	2	3	4	1	1	3	2	4	3	2	0	2	2	1	1	1	0	1	1	1	1	0	1	0	2	1	1	2	1	1	0	1	2	0	2	1
2	22	1	2	1	2	1	4	4	4	4	4	3	3	3	4	3	2	2	2	2	4	3	2	0	0	2	2	2	1	1	0	1	1	2	2	1	1	1	0	0	1	1	1	0	1	1	1	0	1
1	22	2	2	1	2	4	5	3	3	4	4	3	2	4	3	2	3	1	3	2	4	3	2	2	0	2	2	2	1	1	2	2	1	1	2	1	1	0	1	1	1	1	1	0	1	0	2	0	1
2	22	1	2	1	2	1	5	5	4	3	3	3	3	3	3	2	1	3	3	3	4	4	4	3	3	4	4	4	2	2	2	2	2	4	1	1	1	1	1	1	1	1	1	0	0	0	0	2	1
2	21	1	2	1	2	1	2	2	4	4	2	1	3	3	4	3	2	1	3	2	3	1	1	0	2	2	2	2	2	0	1	3	2	2	1	1	1	1	1	1	1	1	1	2	2	2	2	2	0
1	21	1	2	1	1	1	3	4	4	4	4	3	4	3	2	2	4	2	3	1	4	1	2	0	1	2	2	2	1	1	2	3	3	2	2	1	1	2	1	1	2	1	1	1	0	2	1	0	1
2	21	1	2	1	2	1	4	4	5	4	2	4	5	3	2	3	4	1	2	2	4	4	4	2	5	2	3	2	3	3	3	3	3	4	4	1	1	1	1	1	1	1	1	1	1	1	1	1	1
1	21	1	2	1	1	1	5	4	4	5	4	4	4	4	2	3	3	4	4	4	4	3	3	2	2	4	4	4	3	3	2	3	2	3	3	1	1	2	1	1	1	1	1	2	1	1	1	0	1
1	21	2	2	1	2	4	2	2	4	3	4	3	4	2	2	2	2	4	4	3	4	4	4	4	3	2	2	2	1	2	2	0	0	2	0	0	1	1	1	2	1	1	2	2	1	2	1	2	2
1	21	1	2	1	2	3	4	4	4	4	4	3	3	3	3	3	2	3	2	3	2	2	2	0	0	3	2	2	2	2	2	2	1	2	2	1	1	1	1	1	3	0	1	1	1	2	1	1	1
2	21	1	2	1	2	1	5	4	4	4	2	3	3	3	3	2	3	2	2	3	4	4	4	5	2	2	3	2	1	1	1	2	1	1	1	1	1	1	1	1	2	1	1	2	1	1	1	1	2
2	21	1	2	1	2	1	4	4	4	3	4	2	3	4	3	2	2	2	3	1	4	3	2	1	2	2	2	2	1	1	0	2	2	1	2	1	1	1	1	1	1	1	1	1	1	1	1	1	1
1	21	1	2	1	2	2	2	3	1	3	2	2	3	2	2	2	2	2	2	2	1	2	2	4	2	3	2	3	2	1	2	1	2	3	3	1	1	0	1	1	0	1	1	2	1	2	1	1	1
1	21	2	2	1	2	1	5	4	5	4	3	4	4	2	3	3	3	4	4	3	4	4	4	8	8	4	4	4	2	1	0	1	1	2	1	1	1	1	0	1	2	1	1	1	0	1	1	0	0
2	20	1	2	2	2	1	5	3	4	4	2	2	5	5	5	2	4	3	3	2	4	4	2	3	3	4	3	2	2	2	2	2	3	3	3	1	1	1	1	1	2	1	2	2	2	2	2	0	1
2	20	1	2	1	2	1	5	2	4	3	3	3	1	3	3	2	3	2	3	2	4	2	3	5	3	2	3	2	1	1	1	2	2	1	1	1	1	1	1	1	1	1	1	1	1	1	1	1	1
2	20	1	2	1	1	1	5	3	5	4	4	4	4	3	3	3	4	1	2	1	4	4	3	3	3	2	3	1	3	2	0	2	2	1	1	1	0	2	0	0	2	2	0	0	3	2	2	0	0
2	20	1	2	1	2	1	4	1	5	4	4	3	4	2	3	4	4	2	2	3	4	4	4	3	3	2	4	1	2	2	1	2	0	1	1	1	1	1	1	1	1	1	0	1	1	1	0	1	0
2	20	1	2	1	2	1	5	3	5	2	2	1	1	4	3	3	4	2	3	3	4	4	4	1	7	2	4	2	0	0	1	4	1	0	0	1	1	1	1	0	1	0	1	0	0	1	2	1	1
2	20	1	2	1	2	1	5	3	5	3	4	4	1	2	2	3	4	1	2	1	4	1	2	1	2	2	4	2	0	0	0	0	0	0	0	1	1	1	1	0	1	1	1	1	2	2	1	0	0
1	20	1	2	1	1	1	4	4	4	2	4	2	4	2	2	2	3	2	3	3	3	4	4	3	7	3	2	2	1	0	2	1	1	2	1	2	2	1	1	0	1	2	1	0	1	0	2	1	1
2	20	1	2	1	2	1	4	3	4	3	3	3	3	2	3	4	4	3	3	3	4	4	4	6	7	2	3	2	1	1	2	2	2	3	2	1	1	1	1	1	1	1	1	0	1	1	1	0	1
2	20	1	2	1	2	1	5	4	4	2	2	1	1	2	4	3	4	1	3	1	4	1	3	4	4	2	3	3	2	1	1	2	1	1	1	1	1	1	1	1	1	0	1	1	1	1	1	1	1
1	20	1	2	1	2	1	4	3	4	2	3	2	2	3	3	3	4	2	3	3	3	3	3	1	5	2	2	2	1	1	1	1	2	1	1	1	1	1	1	1	2	1	1	0	0	0	0	0	0
2	20	1	2	1	2	1	5	3	5	3	2	3	1	4	4	3	4	1	2	2	4	1	3	3	6	2	4	4	2	0	0	2	2	2	2	1	1	1	1	1	0	0	0	0	1	0	0	0	1
1	20	1	2	1	2	1	4	2	4	3	4	2	2	3	4	4	4	2	3	3	4	3	3	2	5	3	4	2	3	3	3	3	1	2	4	1	1	1	1	0	1	1	1	1	1	1	0	1	1
2	20	1	2	1	1	1	5	5	4	3	2	1	4	2	2	3	4	1	3	1	4	1	3	3	7	2	3	1	0	0	2	1	2	3	1	1	0	2	1	0	1	1	0	1	1	1	1	1	1
2	20	1	2	1	2	1	5	3	4	3	3	2	2	2	4	3	4	2	3	3	4	4	4	5	6	2	3	2	1	1	1	2	2	1	1	1	1	1	1	0	1	0	1	1	1	1	1	1	1
2	20	2	2	1	2	1	5	4	5	4	5	4	4	1	2	4	3	4	4	4	4	4	3	4	3	4	4	4	0	1	1	0	1	1	1	1	1	1	1	1	1	0	1	0	1	1	2	1	0
1	20	1	2	1	2	1	5	2	5	5	5	3	1	1	5	4	3	1	2	2	1	1	1	0	0	2	1	2	0	1	1	0	2	2	2	0	1	1	1	1	0	1	1	1	1	1	1	1	2
1	20	3	2	1	1	4	5	4	5	4	5	3	3	4	3	3	3	2	1	3	2	3	3	1	1	3	3	2	1	1	2	0	0	0	0	0	0	1	1	2	2	1	1	2	1	2	1	2	1
1	20	1	2	1	2	1	4	3	4	4	3	4	4	3	1	3	3	4	4	3	4	3	4	2	2	4	4	3	1	2	1	3	2	1	1	1	1	2	1	0	1	0	0	1	0	0	1	0	1
1	20	1	2	1	2	1	4	1	5	5	5	3	3	3	5	3	4	2	3	3	4	1	1	3	0	3	2	2	3	3	3	3	2	2	3	1	1	0	0	0	2	1	0	1	2	1	0	0	1
1	20	1	2	1	2	1	5	3	4	3	4	3	2	2	3	3	3	4	4	4	4	4	3	5	5	2	3	2	2	1	3	2	1	2	1	1	0	1	1	1	1	0	1	1	1	1	2	0	1
2	20	1	2	1	1	1	4	4	4	3	4	3	3	4	5	4	2	2	2	2	3	3	2	3	3	3	2	3	3	3	1	0	2	0	0	2	2	1	1	1	1	1	1	1	0	0	1	0	1
1	20	1	2	1	2	1	4	4	3	3	4	3	3	2	3	2	3	2	3	3	4	4	3	3	2	2	4	2	2	1	0	2	2	2	2	1	0	1	1	1	1	0	1	1	1	0	0	0	0
2	20	1	2	1	2	1	5	2	5	4	3	3	2	2	2	2	3	2	2	3	4	3	3	2	3	2	4	2	1	2	3	3	1	2	0	1	1	1	1	0	1	0	2	1	2	2	1	0	1
2	20	1	2	1	2	1	5	2	4	4	4	4	4	4	1	3	2	4	4	3	1	1	1	4	4	4	4	4	1	1	1	2	2	2	2	1	0	1	1	1	1	1	1	1	1	1	1	1	1
2	20	1	2	1	2	1	4	3	4	4	4	3	3	2	2	2	1	3	4	4	4	4	3	6	5	2	4	3	1	1	1	1	1	1	1	1	1	1	0	1	1	1	1	1	1	1	0	0	1
1	20	1	2	1	2	1	4	4	4	5	5	3	2	1	2	2	4	3	2	4	4	3	2	3	2	1	2	3	1	3	1	2	1	2	0	2	1	0	0	0	2	0	2	1	2	0	1	2	0
1	20	1	2	1	2	1	5	3	4	4	4	3	4	2	2	3	2	3	4	3	4	4	4	3	3	3	4	3	1	1	1	1	2	2	2	0	0	1	1	1	1	1	1	1	2	1	1	2	1
2	20	2	2	1	2	1	5	4	3	4	4	3	2	1	2	3	3	4	4	3	4	3	3	4	4	2	4	3	1	0	1	1	1	1	1	0	0	1	1	1	1	1	0	1	1	1	1	0	0
2	20	2	2	1	2	4	5	3	5	3	3	3	5	1	3	2	2	2	2	2	1	3	2	3	2	3	4	4	2	1	3	2	2	2	2	0	1	3	0	0	2	1	0	2	0	1	3	1	2
2	20	1	2	1	1	1	4	4	5	4	4	3	5	4	4	2	1	2	3	4	4	4	4	1	0	4	4	4	0	0	2	1	1	1	1	1	1	0	1	0	1	1	1	1	0	1	0	2	0
1	20	1	2	1	2	1	4	4	4	4	4	4	2	3	3	3	3	3	4	3	4	3	3	3	3	4	4	4	1	1	0	2	0	2	2	1	1	0	1	2	1	2	1	1	0	3	1	1	0
2	19	1	2	1	1	1	4	4	4	3	3	4	4	3	2	3	2	2	3	3	4	4	3	5	5	3	4	3	2	2	1	3	3	2	2	1	1	2	2	1	1	1	2	1	1	2	2	1	1
2	19	1	2	1	2	1	4	2	5	3	5	3	1	1	4	4	4	1	4	4	4	1	4	2	5	2	2	2	0	0	0	1	0	0	0	1	1	1	1	0	1	0	0	1	1	0	1	1	0
2	19	1	2	1	2	1	1	1	5	2	3	3	2	2	4	4	4	1	3	1	4	4	4	5	5	4	4	4	0	0	0	0	2	1	1	1	1	1	1	1	1	2	0	0	0	0	0	1	0
2	19	1	2	1	2	1	3	4	5	4	2	4	5	4	4	2	4	1	1	1	3	2	1	2	2	2	2	2	3	3	3	4	4	3	3	1	1	1	1	1	2	1	2	2	3	3	2	1	2
1	19	2	2	1	2	1	5	4	4	4	5	4	4	2	1	4	3	4	4	4	4	4	4	4	5	4	4	4	1	1	2	1	2	2	2	1	2	1	1	2	1	0	1	1	1	2	1	0	1
2	19	1	2	1	2	1	5	3	4	4	4	3	4	1	1	2	2	2	3	3	4	4	2	2	2	2	2	2	2	1	0	1	1	1	1	1	1	1	1	2	1	1	2	1	1	2	1	2	1
2	19	1	2	1	1	3	5	4	3	4	4	4	4	3	4	3	2	2	3	2	4	3	2	3	3	3	3	3	2	1	1	1	1	2	2	1	1	1	0	1	1	2	1	0	1	2	1	1	2
1	19	1	2	1	2	1	5	3	5	5	5	3	2	1	2	3	3	2	3	4	3	2	3	2	6	4	3	2	0	0	1	1	1	0	0	1	2	1	2	1	2	0	1	1	2	2	1	2	1
1	19	1	2	1	2	1	4	4	5	3	3	4	4	2	3	3	3	3	4	4	4	4	3	4	4	2	4	3	0	1	2	1	2	1	2	2	1	1	1	1	1	0	0	0	0	1	1	0	0
2	19	1	2	1	2	1	5	4	5	5	3	3	2	2	2	3	2	4	4	4	4	3	4	5	4	2	2	2	0	1	2	2	2	2	2	1	1	1	1	2	2	1	2	2	0	2	2	2	1
1	19	1	2	1	2	3	5	4	4	4	4	4	3	3	3	2	3	2	3	3	4	3	3	6	6	2	3	2	1	1	2	2	2	3	2	1	1	0	1	1	1	0	1	0	1	1	0	1	0
2	19	1	2	1	2	1	4	4	4	3	4	3	3	2	4	3	3	3	4	4	4	4	3	5	6	4	3	3	2	1	2	1	2	1	2	1	0	1	2	1	2	1	1	1	2	1	1	0	1
2	19	2	2	1	1	1	4	4	4	3	3	3	3	3	3	2	2	2	2	2	4	4	3	3	4	3	3	1	1	1	2	2	1	1	1	1	1	1	1	1	1	2	1	2	1	1	1	2	1
1	18	1	2	1	2	1	3	5	4	2	4	1	2	3	4	2	4	1	3	3	3	3	4	0	0	2	3	1	0	1	1	2	4	3	3	1	1	1	1	1	1	1	1	1	1	1	1	1	1
1	18	2	2	1	2	1	5	3	4	3	3	3	4	2	2	3	1	2	2	1	4	3	2	5	2	2	2	2	1	1	1	1	1	0	0	1	1	1	1	1	1	1	1	0	1	1	0	1	1
1	18	1	2	1	2	1	3	3	3	2	3	2	2	2	3	3	3	2	1	2	3	3	3	0	0	1	1	1	2	2	2	1	1	2	2	1	1	1	1	1	1	1	2	2	2	2	2	2	2
1	18	1	2	1	2	1	4	2	4	3	4	4	4	2	2	2	3	3	3	4	4	4	3	1	3	2	2	3	1	1	2	1	3	3	3	1	1	1	2	0	1	1	1	0	1	1	1	0	0
1	18	1	2	1	1	1	5	3	5	4	4	4	4	2	3	2	4	2	3	4	4	4	4	7	7	2	4	4	2	3	3	1	1	2	3	1	0	1	1	2	1	0	1	2	3	1	1	1	2
2	18	1	2	1	2	1	4	3	4	3	4	3	2	2	2	3	4	4	4	4	4	4	3	6	7	4	4	3	1	1	1	1	1	1	1	1	0	1	1	1	1	1	1	1	1	1	1	1	1
2	30	2	2	1	2	4	4	4	3	3	2	4	4	3	3	2	2	2	2	3	4	2	3	2	4	2	2	1	0	2	1	2	1	1	1	1	0	0	1	1	1	1	1	1	1	1	1	0	0
1	28	3	2	1	2	1	5	4	4	3	4	3	3	2	2	3	3	3	4	3	4	3	2	5	6	3	3	3	2	3	1	3	3	2	3	1	2	1	1	1	2	1	2	1	3	2	1	1	2
2	28	2	2	1	2	1	5	3	3	4	4	2	2	3	2	2	4	1	3	3	4	4	3	6	3	2	3	2	1	1	0	2	2	1	0	0	1	1	0	1	1	1	1	1	0	1	1	1	1
1	27	2	2	1	2	1	5	4	4	3	3	3	3	3	3	3	1	3	4	4	4	4	3	2	2	4	3	2	0	0	1	1	3	3	1	1	0	1	1	0	1	1	1	1	0	1	1	1	0
2	26	2	2	1	2	3	5	3	4	3	4	3	3	3	2	3	3	2	3	3	4	3	2	3	3	3	2	2	2	2	2	2	2	2	2	0	1	2	1	0	1	1	0	0	1	1	0	1	2
1	25	2	2	1	2	1	5	3	5	4	4	3	3	2	1	3	2	3	3	3	4	4	3	6	7	2	3	3	0	0	1	0	2	1	1	1	0	0	1	1	1	1	1	1	0	1	1	1	0
2	25	2	2	1	2	1	5	2	4	4	3	4	3	2	2	2	3	3	3	4	4	3	2	2	3	2	2	2	1	1	2	2	2	1	2	1	0	1	2	1	1	1	1	2	1	1	2	1	0
2	25	1	2	1	1	1	5	4	4	4	4	3	3	2	2	3	3	4	4	4	4	4	4	6	7	4	4	3	2	2	3	0	2	2	3	2	1	1	1	0	1	1	1	0	1	1	0	0	0
1	25	2	2	1	2	4	5	4	3	4	4	3	2	4	4	2	1	1	2	1	4	4	4	4	4	2	4	2	0	1	2	1	0	0	0	1	1	2	2	1	2	0	1	1	2	3	1	0	0
2	24	2	2	1	1	1	4	4	4	4	3	3	3	2	2	3	3	4	4	4	4	4	4	5	5	4	4	2	2	1	2	1	1	1	0	1	1	0	1	1	1	0	1	1	0	0	0	1	1
1	24	2	2	1	2	4	5	4	3	3	4	2	3	3	3	2	3	2	2	3	4	4	3	4	4	4	4	2	2	0	1	1	1	1	1	1	0	1	2	1	2	0	1	0	1	2	1	0	2
1	23	1	2	1	2	1	5	3	5	3	4	4	3	4	4	3	4	1	2	3	4	3	3	4	5	2	3	2	0	0	2	1	1	2	1	1	0	0	1	1	1	1	1	0	2	2	2	1	3
2	22	1	2	1	2	1	4	4	4	3	3	3	2	2	3	2	3	3	3	2	4	4	3	3	5	2	3	2	1	1	2	1	2	2	1	1	1	1	1	0	1	1	1	1	1	1	2	1	0
2	22	1	2	1	2	1	4	2	4	2	4	4	2	4	4	3	4	1	2	2	4	3	3	1	3	2	2	2	3	1	0	3	3	2	2	1	1	1	1	0	0	1	0	0	1	1	1	0	0
2	22	2	2	1	1	1	4	4	3	4	4	3	3	3	2	3	3	2	3	3	1	1	2	3	6	2	2	2	1	1	0	2	1	2	1	1	1	2	2	1	2	0	1	1	1	2	2	2	2
1	22	1	2	1	2	1	5	3	5	5	2	2	3	1	1	2	1	4	4	4	4	4	3	3	5	4	4	4	1	1	0	0	1	1	0	1	1	1	0	1	1	1	0	1	0	0	1	0	0
2	22	1	2	1	2	1	5	5	4	3	4	1	3	2	1	3	2	1	3	3	4	4	4	2	6	3	3	3	2	2	3	2	2	3	3	1	1	1	2	1	1	1	1	1	2	1	2	1	1
2	22	1	2	1	2	3	5	4	4	3	3	3	2	4	4	2	4	4	2	2	4	3	3	3	3	3	4	2	1	2	3	3	1	2	2	1	0	1	0	1	1	2	1	1	2	1	1	2	2
2	22	2	2	1	1	1	4	5	5	4	4	2	3	3	4	2	3	3	4	4	4	4	4	6	4	3	3	3	2	1	2	2	3	2	2	1	2	1	2	1	1	1	1	0	0	1	0	0	0
1	22	1	2	1	2	1	4	3	4	4	4	3	2	4	4	2	3	3	3	3	4	4	2	0	3	2	2	2	1	1	1	2	1	2	2	1	1	1	0	1	0	1	1	0	1	1	0	1	1
1	22	1	2	1	2	1	4	3	3	4	4	1	4	2	4	2	1	1	3	4	4	3	1	3	0	2	3	2	2	1	2	2	1	2	3	2	1	0	1	1	2	1	2	1	2	1	1	2	1
2	22	2	2	1	2	1	4	3	4	4	4	4	3	3	4	3	1	3	3	3	4	3	3	0	3	2	3	2	1	2	1	2	1	1	2	1	1	2	2	1	1	1	1	1	1	1	1	1	2
1	22	2	2	1	2	4	4	3	4	3	4	4	3	2	2	3	3	2	2	4	4	3	3	3	1	2	4	2	0	0	1	1	1	1	1	1	0	1	2	0	1	0	1	0	0	1	2	1	1
2	22	1	2	1	1	1	4	4	2	3	3	3	4	4	2	4	3	3	3	4	4	4	4	2	2	2	3	3	1	0	1	1	1	2	1	1	2	1	1	2	1	1	1	1	0	1	1	1	1
1	22	1	2	1	2	1	5	4	4	3	5	3	3	2	2	3	3	1	3	2	4	3	3	2	3	2	3	2	1	1	2	1	2	3	0	0	0	1	2	1	0	2	1	2	0	1	3	0	1
2	21	1	2	1	2	1	5	5	4	2	2	1	3	3	5	3	4	1	3	2	4	2	2	3	3	2	3	2	0	0	0	1	4	1	1	1	1	0	1	1	1	1	0	0	0	1	1	0	0
2	21	1	2	1	2	1	4	3	4	3	4	3	1	1	3	3	4	2	3	3	4	1	3	2	2	2	2	3	0	0	2	1	1	1	1	1	0	0	1	1	1	1	0	1	0	0	0	0	0
1	21	1	2	1	1	4	5	5	5	3	5	4	3	5	5	3	3	3	4	2	4	4	4	5	7	4	4	4	2	0	0	2	4	4	4	1	0	1	0	1	1	1	0	0	2	0	0	0	0
1	21	1	2	1	2	1	5	4	4	4	4	4	2	2	4	2	3	4	4	4	4	4	4	4	4	2	4	2	3	3	1	4	3	3	3	1	1	2	1	2	1	1	2	1	2	1	0	0	1
2	21	1	2	1	2	1	5	4	4	4	3	4	3	2	2	2	3	3	2	4	4	4	3	3	2	3	2	3	1	2	2	2	1	3	3	1	1	1	2	1	1	1	1	0	1	1	1	2	2
2	21	1	2	1	2	1	5	4	5	5	4	3	4	2	2	2	1	3	2	4	4	3	3	4	4	3	3	2	3	2	1	1	2	3	2	1	1	2	1	1	2	1	0	1	0	1	1	0	2
1	21	1	2	1	1	1	5	4	4	4	4	4	3	3	2	3	3	3	3	4	4	3	2	3	3	3	3	2	2	2	4	2	2	2	2	2	1	2	0	1	0	0	2	1	2	1	2	1	1
1	21	1	2	1	2	1	4	4	4	4	4	4	4	4	3	4	4	4	3	3	3	2	2	0	0	3	3	2	2	2	2	1	3	2	1	1	1	1	2	1	1	2	0	0	0	0	0	0	0
2	21	2	2	1	2	1	5	4	4	4	4	3	3	3	2	3	3	2	4	1	3	4	3	2	2	2	2	3	2	3	2	2	1	1	2	1	0	1	2	1	0	0	0	0	1	0	1	0	0
2	21	1	2	1	2	3	5	4	4	4	4	3	2	2	4	3	3	1	4	4	4	4	4	1	1	4	4	2	0	0	0	2	1	2	2	1	1	2	2	1	1	1	0	0	1	1	1	2	1
1	21	1	2	1	1	1	4	4	5	4	4	3	4	4	4	4	2	2	4	4	4	4	4	9	8	4	4	4	2	2	1	2	2	2	3	1	1	1	2	1	1	1	1	1	1	1	0	1	1
1	21	1	2	1	2	1	4	3	4	4	4	3	3	3	3	4	3	3	3	4	4	4	4	9	8	4	4	4	0	0	0	0	2	0	0	2	1	2	1	0	0	1	1	0	0	2	1	0	1
1	21	1	2	1	2	1	4	5	5	4	4	3	4	2	2	3	3	1	4	4	4	4	3	2	5	4	2	2	1	1	2	1	1	2	1	1	2	0	0	1	2	1	0	1	0	1	1	0	1
2	21	1	2	1	2	4	4	3	4	3	3	3	3	2	2	3	2	3	2	3	4	3	3	2	2	3	3	3	2	1	1	2	2	2	2	1	0	1	1	1	0	1	1	0	1	1	1	0	1
2	20	1	2	2	2	1	4	3	5	4	3	2	1	2	3	3	3	3	3	2	4	4	4	2	3	3	3	2	1	1	2	2	1	2	1	1	1	0	1	1	0	1	2	1	0	2	2	2	2
1	20	1	2	2	2	1	4	2	4	5	3	4	1	1	1	2	1	1	3	2	4	1	2	1	4	4	2	1	4	0	1	4	3	4	2	1	1	1	2	0	2	1	1	1	1	2	3	3	3
2	20	1	2	2	2	1	3	1	5	5	2	1	1	1	2	3	1	1	1	3	3	1	3	1	2	4	4	1	0	0	1	2	2	1	0	1	1	3	1	0	0	0	2	2	1	2	2	2	2
1	20	1	2	1	2	1	4	3	4	2	3	4	3	3	2	3	4	2	3	1	4	4	4	2	4	2	2	1	3	1	2	3	3	3	3	1	1	1	1	0	1	0	1	1	1	2	0	0	0
2	20	1	2	1	2	1	4	1	5	4	4	1	1	1	1	4	4	1	3	3	4	1	4	6	6	2	3	2	1	1	1	2	2	1	1	1	1	1	1	0	1	0	0	1	0	0	0	0	0
2	20	1	2	1	2	1	5	4	4	3	4	2	3	4	3	3	4	2	3	2	4	3	3	2	4	2	2	2	0	1	3	1	1	1	1	1	1	1	1	1	1	0	1	1	2	2	0	1	0
1	20	1	2	1	2	1	4	3	3	3	3	2	2	3	3	2	4	3	3	3	4	4	3	4	3	2	2	3	1	2	1	1	2	2	2	1	0	1	0	1	2	1	2	1	0	1	1	1	0
1	20	1	2	1	2	1	5	3	4	2	3	1	1	5	5	3	3	1	4	3	4	3	2	0	3	2	3	2	2	1	0	1	2	2	2	1	1	1	1	0	1	1	1	2	1	2	3	1	1
1	20	1	2	1	2	1	4	3	4	4	3	3	4	2	4	4	4	4	4	3	4	4	4	7	5	4	4	3	3	2	3	3	3	3	2	1	0	1	2	1	1	0	1	1	2	1	1	0	1
1	20	1	2	1	2	1	5	3	5	2	4	1	1	1	3	4	4	2	3	4	4	4	4	8	5	4	4	3	0	0	0	1	1	0	0	1	1	1	1	0	1	1	0	0	0	0	0	0	0
2	20	1	2	1	2	1	5	3	4	4	4	3	2	1	3	3	4	4	4	4	4	4	4	4	6	4	4	4	0	0	1	1	1	1	0	1	0	0	1	1	1	1	1	1	1	1	1	0	1
1	20	1	2	1	1	1	4	5	4	4	4	3	3	3	4	3	3	3	4	4	4	3	3	3	3	4	4	4	1	1	3	2	2	2	3	1	1	1	1	1	2	1	1	1	1	2	2	2	1
1	20	2	2	1	2	1	5	3	4	3	4	3	2	1	2	4	3	4	4	4	4	4	3	7	7	2	2	4	2	1	2	0	2	3	1	0	1	2	0	1	2	3	1	0	3	1	0	2	1
1	20	1	2	1	2	4	4	4	4	4	4	3	4	4	3	2	3	3	2	3	3	3	3	0	0	2	2	2	2	2	3	2	2	3	3	1	1	1	1	1	2	2	1	1	0	0	1	1	1
1	20	1	2	1	2	1	4	3	5	4	4	3	4	2	2	2	3	4	4	4	4	4	3	5	4	4	4	3	2	1	1	1	1	1	1	1	1	1	1	1	1	1	1	1	1	1	1	0	1
2	20	1	2	1	2	1	5	3	5	4	4	4	2	3	3	2	3	2	4	4	4	3	4	4	2	2	2	3	1	1	1	1	1	1	1	1	1	1	1	0	1	0	1	1	0	1	1	0	0
1	20	1	2	1	1	3	2	4	2	4	3	4	1	1	4	3	3	2	2	3	3	2	1	0	0	2	2	2	1	1	2	1	1	1	2	1	1	1	1	1	1	0	1	1	1	1	1	2	1
2	20	1	2	1	2	1	4	4	3	4	4	4	3	3	4	3	2	3	2	3	4	3	3	2	3	4	4	4	1	1	3	1	1	3	2	1	0	1	1	1	0	1	1	0	1	1	1	0	1
1	20	2	2	1	2	3	4	4	2	4	4	1	4	1	1	2	3	1	3	3	4	4	3	6	6	2	2	1	2	3	4	3	2	2	1	1	2	1	1	1	1	1	1	0	1	1	1	0	0
1	20	1	2	1	2	1	5	4	4	4	4	3	2	1	3	3	3	1	4	4	4	4	4	5	5	2	4	1	2	1	0	2	1	1	2	1	1	2	1	1	1	1	2	0	1	1	2	0	0
2	20	1	2	1	2	1	4	4	4	3	4	4	3	2	2	3	3	4	4	4	4	4	4	6	4	4	4	3	1	1	1	1	1	1	1	1	1	1	1	1	1	1	1	1	1	1	1	0	0
1	20	1	2	1	2	3	3	2	4	3	5	3	4	5	1	3	1	4	3	4	1	3	3	3	3	3	3	2	1	2	1	1	4	1	0	0	2	1	2	1	0	2	1	1	0	2	1	0	2
1	20	2	2	1	2	1	5	4	3	4	4	4	4	2	2	3	3	3	4	3	4	4	3	4	4	2	4	3	2	1	2	2	1	1	2	1	0	1	2	1	1	0	1	1	2	2	1	1	0
1	19	1	2	1	2	1	5	3	5	2	3	1	2	4	4	3	4	1	3	3	4	4	3	4	5	3	3	3	1	3	0	3	3	3	3	1	1	1	1	0	1	2	1	1	3	3	1	2	2
1	19	2	2	1	2	1	5	3	5	4	4	2	4	1	2	4	3	3	4	4	4	4	4	0	6	3	4	4	0	0	0	0	0	0	0	0	0	0	1	2	2	2	0	0	0	0	0	0	0
2	19	1	2	1	1	1	4	3	5	2	2	2	1	2	2	2	4	2	3	3	4	4	3	2	4	2	3	2	0	0	0	0	1	2	1	1	1	1	1	0	1	2	1	1	2	2	2	1	0
1	19	2	2	1	1	1	4	4	4	4	4	3	3	2	1	4	3	4	4	4	4	4	4	5	6	4	3	3	0	1	2	2	2	2	2	1	1	1	1	1	1	1	1	0	1	1	1	0	0
1	19	2	2	1	1	1	1	4	4	4	4	3	3	3	2	3	3	2	3	2	4	3	2	2	1	3	2	2	0	1	2	1	1	1	1	2	1	0	1	1	1	0	1	1	0	1	1	1	1
2	19	1	2	1	1	1	4	3	4	4	4	1	2	2	2	3	1	4	3	3	1	2	3	3	4	2	4	3	0	0	0	0	0	1	2	0	1	1	1	0	1	2	0	0	0	0	0	0	0
1	19	1	2	1	2	4	5	3	4	3	5	3	3	1	1	2	3	2	3	3	4	2	3	5	2	2	3	4	2	2	2	0	0	0	0	0	1	0	2	2	1	2	2	1	0	3	2	1	1
2	19	1	2	1	2	1	5	4	3	3	3	3	3	2	2	3	3	3	3	4	4	3	3	3	3	4	3	2	2	2	1	2	2	1	3	1	0	2	1	1	0	0	1	0	1	1	0	0	0
1	19	1	2	1	2	1	4	4	3	3	4	3	2	3	2	3	3	3	4	4	4	4	3	5	3	4	4	3	2	1	2	2	1	1	1	1	1	0	1	1	1	1	0	1	1	1	1	1	2
2	18	1	2	1	2	1	4	4	5	3	4	4	4	3	5	3	4	1	2	3	3	1	3	3	3	2	2	2	3	2	2	2	2	3	3	1	0	1	1	0	1	1	0	0	1	1	1	1	2
2	18	1	2	1	2	1	4	3	4	3	4	1	2	5	5	2	4	2	2	3	3	3	2	2	4	2	3	2	0	0	1	1	2	2	1	1	1	2	2	1	1	0	0	1	0	1	0	0	1
1	18	1	2	1	2	1	4	3	5	5	3	4	3	2	4	3	4	1	4	3	4	1	4	3	0	2	3	3	2	1	0	4	3	2	2	1	1	1	1	2	1	0	0	0	1	1	2	0	2
2	18	1	2	1	2	1	1	3	4	3	2	1	1	3	3	2	4	1	3	2	4	4	3	4	5	2	3	2	0	0	1	1	1	0	0	0	1	1	1	1	1	2	1	0	0	0	1	1	1
1	18	1	2	1	2	1	3	2	4	2	3	1	1	1	3	3	4	2	4	4	3	3	3	2	2	2	3	2	3	3	1	3	3	3	3	1	1	1	1	0	1	0	0	1	1	1	0	0	1
2	18	1	2	1	2	1	5	2	5	3	3	1	2	4	2	4	4	1	3	3	4	1	2	3	1	4	2	4	0	0	0	0	1	3	1	1	2	2	2	0	1	1	1	1	0	2	1	1	2
1	18	1	2	1	2	1	5	1	4	4	4	4	2	1	1	3	3	4	4	4	4	4	4	1	8	4	4	2	1	1	0	1	1	1	1	1	1	1	1	1	1	1	0	0	1	1	0	0	0
1	18	1	2	1	2	1	4	3	4	3	4	3	3	3	2	3	4	2	1	2	4	4	4	4	3	4	4	4	2	2	2	0	1	2	1	1	1	1	1	1	1	0	1	2	1	1	1	1	1
1	18	1	2	1	1	1	5	3	4	2	4	3	3	2	4	2	3	3	3	2	1	2	2	3	3	2	3	3	1	1	2	2	1	1	1	1	1	1	0	0	1	1	0	1	1	1	0	0	1
2	23	1	2	1	2	1	4	4	4	3	2	2	2	4	4	2	4	3	3	3	4	4	4	3	2	2	2	2	1	1	1	2	1	1	1	1	1	1	1	1	1	1	1	1	1	1	1	1	1
2	23	1	2	1	2	4	5	3	4	2	3	3	2	1	2	2	3	2	4	3	4	4	4	3	0	1	1	2	2	2	2	2	2	2	1	1	1	1	1	1	1	1	1	1	1	1	1	1	1
1	23	2	2	1	2	1	1	2	2	2	4	2	2	3	2	2	1	2	2	3	4	4	4	4	2	2	2	3	1	1	1	1	1	1	1	1	1	1	1	1	1	1	1	1	1	1	1	1	1
1	21	1	2	1	2	1	4	2	4	2	3	3	1	3	1	4	4	1	3	2	3	1	3	0	0	3	3	1	2	0	0	2	2	1	1	1	1	1	1	1	1	1	1	1	1	1	1	1	1
2	20	1	2	1	2	1	4	3	5	2	1	3	1	2	4	3	3	1	2	1	4	3	2	1	4	2	3	3	2	2	2	2	0	2	1	1	1	1	1	1	1	1	1	1	1	1	1	1	1
2	20	1	2	1	1	1	5	5	3	2	3	3	3	3	3	2	4	1	1	1	4	3	3	0	0	2	1	1	1	1	1	2	2	2	2	1	1	1	1	1	1	1	1	1	1	1	1	1	1
1	20	1	2	1	2	1	4	2	4	4	4	3	2	2	2	4	3	4	4	2	3	3	3	3	3	3	3	2	1	1	1	2	1	1	1	1	1	1	1	1	1	1	1	1	1	1	1	1	1
1	19	1	2	1	2	1	5	3	5	1	5	3	4	4	2	3	4	1	3	3	4	4	4	5	6	4	4	3	0	0	2	2	2	2	2	1	1	1	1	1	1	1	1	1	1	1	1	1	1
1	19	1	2	1	2	1	4	3	4	4	3	4	2	1	3	4	4	1	3	3	4	4	4	0	0	1	1	2	3	2	2	0	0	0	0	1	1	1	1	1	1	1	1	1	1	1	1	1	1
2	19	1	2	1	2	1	5	2	3	4	4	3	2	2	2	2	1	2	3	3	4	4	3	7	7	2	4	4	1	1	1	1	1	1	1	1	1	1	1	1	1	1	1	1	1	1	1	1	1
2	19	1	2	1	1	3	3	2	3	3	3	4	3	3	3	2	3	3	3	2	3	3	3	0	0	3	2	2	2	2	2	2	1	2	2	1	1	1	1	1	1	1	1	1	1	1	1	1	1
2	19	1	2	1	2	1	4	2	4	3	3	4	3	3	2	2	3	2	2	2	4	4	3	3	3	2	2	2	2	2	2	2	1	1	1	1	1	1	1	1	1	1	1	1	1	1	1	1	1
2	29	1	2	1	2	1	1	3	3	3	3	4	3	3	2	2	3	2	3	4	1	2	3	3	3	2	3	2	0	1	2	1	1	2	1	0	1	2	3	2	1	2	0	1	2	3	0	2	0
1	29	2	2	1	2	4	5	4	4	5	4	4	4	4	4	3	3	3	3	3	2	2	2	4	4	4	3	4	1	2	2	0	2	2	3	3	2	1	2	2	2	2	2	2	1	1	2	2	1
1	28	2	2	1	2	1	5	4	3	4	3	4	3	3	3	3	2	2	2	2	3	4	3	0	0	2	2	2	3	2	3	1	0	1	2	3	2	2	2	2	1	2	2	2	1	2	1	2	2
2	25	2	2	1	2	1	2	4	4	2	3	3	4	2	4	3	2	2	2	3	1	3	2	0	0	2	3	2	2	3	2	0	2	2	1	1	2	3	1	1	2	1	1	2	1	2	1	2	1
2	25	2	2	1	2	1	5	3	5	5	5	4	4	1	1	3	3	3	4	4	4	4	4	2	2	4	4	2	4	3	2	0	0	0	0	3	2	3	1	3	2	3	3	1	3	2	3	1	3
1	24	1	2	1	2	3	5	3	5	3	4	4	4	3	3	3	3	3	3	3	4	4	4	3	3	2	3	3	2	1	2	0	1	1	0	2	2	2	2	1	1	1	1	1	1	1	0	1	1
2	24	2	2	1	1	1	3	4	4	4	1	4	4	4	4	2	2	1	2	3	3	1	2	2	0	2	3	3	2	3	0	3	3	3	3	2	3	2	2	1	2	3	0	1	2	3	1	0	0
2	24	1	2	1	2	1	5	5	5	5	5	4	4	1	1	4	4	1	3	3	4	4	4	4	5	4	4	1	3	2	3	0	0	0	0	3	2	1	2	2	1	3	3	2	2	1	2	2	1
2	24	2	2	1	2	1	5	5	3	3	2	3	4	5	4	3	3	1	3	2	4	3	2	0	0	2	3	2	4	3	2	0	0	1	1	3	2	1	2	3	2	1	3	2	1	2	3	1	2
1	24	2	2	1	2	1	4	4	2	2	3	3	3	4	3	3	3	2	2	3	4	3	4	3	3	2	2	3	3	3	2	1	2	2	1	2	3	2	3	2	3	2	2	1	2	0	2	1	0
2	24	2	2	1	2	1	4	5	3	3	4	1	2	4	2	3	2	1	2	2	4	4	3	3	2	1	1	2	1	2	1	1	1	0	1	1	1	2	3	2	2	2	1	1	1	1	2	1	1
2	24	1	2	1	2	1	4	4	4	3	3	4	4	4	4	2	2	3	3	4	3	4	2	3	3	4	2	3	4	2	3	1	3	3	3	3	2	3	2	3	2	3	2	2	1	1	2	1	2
2	23	2	2	1	1	1	5	2	5	2	2	5	5	4	5	3	2	1	2	1	4	4	4	2	4	3	2	1	3	3	3	3	4	4	3	3	3	3	3	3	3	3	3	3	1	3	3	0	3
1	23	1	2	1	2	3	4	3	4	3	4	3	2	3	4	2	2	2	3	2	3	3	3	5	4	2	3	2	1	1	1	1	2	1	1	2	1	1	2	2	1	2	1	0	0	1	1	1	1
2	23	1	2	1	2	1	4	3	3	3	3	4	3	5	5	2	4	1	3	3	4	3	4	4	6	2	4	4	1	0	0	2	2	1	0	3	3	3	3	0	2	0	0	2	0	0	0	1	0
2	23	2	2	1	2	1	4	3	4	3	2	4	4	5	5	1	4	1	1	1	4	1	1	3	3	2	1	1	4	0	0	4	4	4	4	3	3	3	3	3	3	3	2	2	3	3	2	0	3
1	23	1	2	1	2	1	1	4	3	2	2	4	3	3	4	2	3	1	3	4	4	4	4	5	7	1	3	1	4	4	4	4	3	3	3	2	2	2	2	2	2	2	2	1	2	3	1	2	3
2	23	1	2	1	2	1	5	4	3	3	4	3	2	3	4	2	1	2	3	2	4	4	3	0	0	2	2	2	2	2	3	2	1	1	1	2	2	1	2	2	2	1	1	1	1	2	1	1	2
2	23	1	2	1	2	1	4	4	3	5	3	3	3	3	2	3	2	3	3	2	3	4	2	2	0	2	3	2	3	2	4	1	1	3	2	2	1	3	2	2	1	3	2	3	2	3	1	2	3
2	23	1	2	1	2	1	2	5	2	4	2	3	4	4	4	2	1	1	1	2	3	2	2	0	0	1	3	2	0	0	0	2	1	0	2	3	3	3	3	3	3	1	2	1	1	2	2	2	2
1	23	2	2	1	1	3	4	5	4	2	4	3	3	3	4	2	2	1	3	2	4	4	4	2	2	2	3	2	2	3	2	3	3	3	2	2	3	2	3	2	3	2	2	3	2	3	2	2	2
2	23	2	2	1	2	1	4	4	4	2	3	3	3	4	2	2	2	2	3	3	4	4	3	0	0	2	2	2	2	2	1	2	1	2	3	2	1	2	2	1	2	2	1	2	1	2	1	2	1
2	22	1	2	1	1	1	5	4	4	5	4	4	4	2	1	4	4	4	4	4	4	4	4	8	8	4	4	4	2	3	3	3	4	2	3	3	2	3	2	2	2	2	3	3	2	2	3	3	3
2	22	1	2	1	2	1	5	2	3	2	3	4	3	3	4	2	4	1	3	1	4	1	2	2	4	2	2	2	1	0	0	1	0	0	0	1	3	3	2	1	1	2	1	1	2	2	2	1	1
1	22	1	2	1	2	1	3	5	5	3	2	2	2	2	2	2	1	1	2	2	3	1	3	0	0	3	1	3	2	2	3	2	2	2	1	2	3	3	2	2	3	2	2	3	3	3	2	3	3
2	22	1	2	1	2	1	5	3	5	5	3	3	4	3	3	3	4	1	4	4	4	4	4	5	8	2	2	2	4	4	2	4	3	4	4	3	3	3	3	2	3	3	3	2	3	3	2	2	2
2	22	3	2	1	2	1	5	3	4	2	3	1	4	4	4	3	4	2	3	2	4	3	2	1	3	4	3	2	2	0	0	2	2	2	1	2	2	2	2	2	2	0	0	0	0	0	0	0	1
2	22	1	2	1	2	1	5	4	4	3	2	4	4	4	2	3	3	2	2	2	4	3	2	1	3	4	4	3	2	1	2	3	3	3	2	1	1	2	3	3	2	2	2	3	2	3	3	2	3
1	22	2	2	1	1	1	4	4	3	4	3	3	3	3	4	3	3	3	3	2	4	3	4	5	4	2	2	3	4	3	4	1	1	1	1	3	2	3	2	3	3	3	3	2	3	2	3	2	3
1	22	2	2	1	2	1	5	3	4	4	4	3	3	4	4	3	2	3	3	2	4	4	3	5	3	2	2	3	2	1	3	2	1	1	3	3	2	2	3	2	2	1	1	0	1	1	2	1	1
1	22	2	2	1	1	2	5	4	2	4	2	3	4	4	3	3	2	4	2	1	3	2	4	4	3	4	4	3	3	1	0	0	1	1	1	2	1	2	1	2	1	3	2	1	3	2	2	3	1
1	22	2	2	1	1	1	4	4	4	4	3	3	3	3	3	3	2	3	3	2	3	2	2	2	2	3	3	2	3	2	2	2	3	1	1	2	1	1	2	2	3	2	2	1	2	2	2	1	2
2	22	1	2	1	1	1	4	4	4	4	4	4	3	4	4	4	2	2	2	2	3	4	3	1	1	2	2	2	3	4	3	0	2	2	1	2	3	2	3	2	2	3	2	3	2	2	2	3	2
1	22	2	2	1	1	1	5	4	5	5	5	2	5	3	3	3	3	3	3	3	4	4	2	0	0	3	4	2	1	1	3	1	2	2	2	2	2	2	2	2	2	2	2	2	2	2	1	2	2
2	22	1	2	1	2	1	5	4	4	4	4	2	3	2	2	2	3	4	3	3	3	3	4	3	4	2	2	3	2	2	2	1	2	2	2	1	2	1	1	2	1	2	1	2	1	2	2	1	1
2	22	1	2	1	1	1	3	3	4	4	3	2	3	3	3	3	1	2	2	3	4	3	2	2	3	2	3	2	2	2	3	3	3	3	3	1	1	2	2	2	1	2	1	1	2	1	2	1	1
2	22	2	2	1	1	1	5	4	4	4	4	4	3	3	4	3	3	4	4	4	4	3	4	6	5	3	2	3	3	4	2	0	3	2	3	2	3	1	2	1	2	3	2	1	2	1	2	1	2
1	22	2	2	1	1	1	4	3	5	4	3	3	2	3	3	3	3	3	2	4	2	3	2	3	3	3	2	2	3	2	3	1	2	1	2	2	1	2	3	2	2	3	2	1	2	0	1	2	1
1	22	2	2	1	1	1	4	4	4	3	4	3	3	3	4	3	2	3	1	1	4	3	4	3	2	2	1	4	2	3	2	0	0	0	0	1	2	2	3	2	2	3	3	2	3	2	3	3	3
2	22	1	2	1	1	1	5	4	3	4	5	5	4	5	4	4	3	3	3	1	4	4	3	3	3	2	2	3	4	3	2	1	3	0	3	3	3	2	2	1	1	2	3	2	3	2	2	2	1
2	22	1	2	1	2	1	4	4	4	4	4	4	4	4	4	3	2	1	3	4	4	4	4	2	3	4	4	3	4	4	4	0	1	2	3	2	3	2	2	2	3	2	1	0	1	1	0	0	0
1	22	1	2	1	2	1	5	5	4	3	4	4	2	1	1	3	3	4	4	4	4	4	3	4	2	3	4	2	1	0	2	1	0	1	0	1	2	2	2	2	2	2	2	1	2	2	2	2	2
1	21	1	2	1	2	1	3	4	4	2	3	3	4	4	5	3	4	3	3	3	4	3	3	2	6	2	2	2	3	3	0	3	3	3	3	1	2	2	2	1	2	2	2	2	2	2	2	2	2
1	21	1	2	1	2	1	3	4	5	4	2	4	5	5	4	3	1	1	3	2	4	4	3	3	2	3	2	1	3	3	2	3	4	3	4	3	3	3	3	3	3	3	2	2	3	3	3	3	2
2	21	1	2	1	2	1	4	2	5	3	2	4	4	3	4	3	4	1	2	2	4	3	1	2	3	2	3	2	1	1	1	2	3	2	1	1	1	3	1	0	2	2	1	1	2	2	2	3	2
2	21	1	2	1	2	1	3	2	4	2	3	3	2	3	3	3	4	1	3	2	3	1	1	0	3	2	3	1	2	2	2	2	2	1	1	1	2	2	2	1	1	2	0	2	1	1	1	0	1
2	21	1	2	1	2	1	3	3	3	1	2	3	4	4	5	3	4	1	3	1	2	2	2	2	1	2	2	1	0	0	0	2	1	2	1	2	2	2	1	3	3	3	2	2	0	3	3	3	3
1	21	1	2	1	2	1	4	3	4	3	4	3	5	5	4	2	4	1	2	1	4	1	3	4	5	4	3	1	2	2	0	4	4	4	4	2	2	2	2	2	2	1	1	1	3	3	3	2	2
2	21	1	2	1	2	1	4	2	5	2	2	3	4	4	4	3	4	1	3	2	4	1	3	2	3	2	2	2	3	0	1	3	2	2	1	2	2	2	2	3	3	1	2	0	2	3	3	0	2
2	21	3	2	1	2	4	3	3	3	3	3	3	3	3	3	3	4	2	4	3	3	2	3	0	0	3	3	2	3	2	3	1	1	1	3	2	2	1	2	2	2	2	2	1	2	2	2	2	1
1	21	1	2	1	2	4	5	3	3	4	3	4	5	4	4	3	3	3	3	3	3	3	4	2	0	2	2	3	0	2	3	0	1	0	0	3	3	2	3	3	3	3	3	3	3	3	2	3	3
1	21	2	2	1	2	1	4	4	4	4	3	4	3	3	2	3	3	2	2	3	4	3	3	0	5	2	2	2	1	2	1	2	1	0	0	2	3	2	1	1	2	1	2	1	2	2	1	1	2
2	21	1	2	1	2	1	4	5	4	4	4	1	4	2	2	2	3	1	4	3	3	2	3	5	3	2	3	2	2	3	1	2	1	2	1	2	1	2	1	1	2	1	2	3	1	2	2	3	1
2	21	2	2	1	1	1	5	5	5	5	4	3	2	1	1	3	2	1	1	1	4	4	4	2	3	2	1	4	4	3	4	0	0	0	1	3	2	3	2	3	3	3	3	2	3	3	3	2	3
2	21	2	2	1	2	1	5	5	5	4	5	4	4	4	5	3	2	3	1	2	4	4	3	4	2	2	4	4	4	3	4	0	1	3	2	3	3	2	3	3	3	3	3	2	3	2	3	2	2
1	21	1	2	1	2	1	5	4	5	5	4	4	4	2	4	2	3	4	4	4	4	4	4	4	4	2	4	2	1	3	1	3	2	3	3	2	2	2	1	2	1	1	2	2	1	1	2	0	1
1	21	2	2	1	1	1	5	4	5	3	3	3	4	2	2	3	2	4	4	3	3	3	3	0	0	2	2	2	2	2	2	2	1	2	2	2	2	2	2	2	2	2	1	2	1	1	2	2	2
1	21	1	2	1	2	1	4	4	4	2	4	3	4	4	2	2	1	2	1	3	4	3	4	2	0	2	3	2	3	3	2	0	2	2	2	2	2	1	3	2	2	3	3	2	2	3	2	2	3
1	21	2	2	1	2	1	4	2	3	4	4	4	3	2	2	4	3	4	4	3	4	4	4	7	6	4	4	4	0	1	1	0	1	2	1	1	2	1	2	1	2	1	1	1	2	1	2	1	2
1	21	2	2	1	1	2	1	1	3	3	4	4	4	3	3	3	3	3	4	1	3	2	3	2	3	3	3	2	3	2	3	2	3	4	2	2	3	2	1	2	2	1	2	1	3	1	3	1	1
2	21	2	2	1	2	1	3	4	4	3	2	3	3	3	2	3	3	2	3	4	4	3	3	6	5	2	4	2	3	3	3	2	0	2	1	3	2	1	3	1	2	1	1	2	1	1	3	1	2
1	21	2	2	1	2	4	4	4	4	4	4	3	5	3	3	2	2	3	2	3	4	3	3	4	3	2	2	2	3	3	2	2	2	2	2	2	1	2	2	2	2	2	2	1	2	1	2	1	2
2	20	1	2	2	2	1	2	3	4	4	3	3	1	4	5	2	1	1	2	2	2	1	2	1	1	2	2	2	2	3	3	4	4	3	3	2	1	3	2	1	1	3	1	2	3	3	2	2	2
1	20	1	2	1	2	1	5	4	5	3	2	1	1	4	5	3	4	3	4	2	4	1	4	7	7	3	4	2	2	0	3	3	4	3	4	1	2	2	1	3	2	2	3	1	2	2	3	2	2
1	20	1	2	1	2	1	1	5	5	2	2	4	1	2	1	2	4	1	2	3	4	1	2	1	3	1	1	1	2	2	2	4	4	3	3	3	3	3	3	2	3	3	2	3	3	3	3	3	3
1	20	1	2	1	1	1	1	4	2	2	3	3	2	4	4	3	2	3	3	2	4	3	4	0	0	2	1	2	4	3	4	1	1	1	1	3	2	3	2	3	2	3	3	2	3	2	3	2	3
2	20	1	2	1	2	1	3	3	5	3	3	1	3	3	3	2	4	1	2	1	3	3	3	4	5	1	3	1	3	3	2	4	4	4	4	2	2	1	3	1	1	1	2	1	2	1	1	0	1
2	20	1	2	1	2	1	3	4	5	4	2	3	1	3	5	3	1	1	3	2	3	1	1	3	5	2	3	1	1	2	1	2	1	1	1	1	2	2	2	2	2	2	2	1	1	1	1	2	1
2	20	1	2	1	1	1	5	3	2	2	3	2	2	4	4	1	4	1	1	3	4	4	4	2	2	2	2	2	3	3	4	3	3	2	3	1	2	2	2	2	1	1	1	1	2	2	2	1	1
2	20	1	2	1	2	1	2	5	5	3	4	1	4	4	4	3	4	1	1	2	2	2	3	1	1	2	3	3	4	4	3	4	4	3	4	3	3	3	3	2	3	3	2	3	3	3	3	3	3
1	20	1	2	1	1	1	4	4	3	3	4	4	4	4	4	3	2	2	2	3	2	2	2	3	4	2	3	2	3	2	2	0	0	1	0	3	2	2	2	2	1	2	1	1	2	1	1	2	2
2	20	1	2	1	1	1	5	4	5	2	2	2	2	5	3	2	2	1	1	2	4	4	4	3	0	2	2	2	2	1	2	3	2	3	1	3	2	2	3	1	3	3	2	3	3	2	3	2	3
2	20	1	2	1	1	1	4	3	4	3	2	1	5	3	2	3	4	4	3	2	4	4	4	4	3	2	3	2	3	0	0	3	3	3	3	3	3	3	3	3	3	3	3	3	3	3	0	3	3
2	20	1	2	1	2	1	4	2	2	1	2	2	2	4	5	2	4	1	2	2	4	2	3	2	2	2	2	2	3	0	0	2	2	2	1	2	2	3	3	1	1	1	1	3	1	1	1	3	1
1	20	2	2	1	1	1	5	5	4	4	4	4	3	4	3	2	2	2	3	2	4	3	4	3	4	4	3	2	3	2	1	2	2	3	2	3	2	2	3	2	1	2	2	1	2	1	2	1	0
1	20	2	2	1	2	1	5	2	4	2	4	1	4	4	2	3	2	1	2	2	4	3	2	2	3	2	1	2	3	2	1	1	1	2	0	3	2	2	2	3	2	1	2	1	3	2	2	1	2
2	20	2	2	1	2	1	5	4	4	4	3	4	3	4	4	3	3	3	4	4	4	4	4	2	3	3	4	3	4	3	4	0	1	2	3	2	1	1	2	2	2	1	1	2	1	1	1	0	1
2	20	1	2	1	2	1	4	3	5	4	2	2	1	2	1	3	1	2	2	1	4	4	4	4	3	3	2	2	3	2	2	3	3	3	4	2	2	3	3	2	1	1	1	2	3	1	2	2	2
2	20	1	2	1	1	1	5	5	4	4	4	4	3	2	4	2	2	1	1	2	4	4	4	0	0	1	4	3	4	4	3	0	1	2	1	3	2	3	2	3	2	2	3	2	3	2	3	2	3
1	20	1	2	1	1	2	3	3	3	3	3	3	3	3	3	2	2	3	3	3	3	3	3	0	1	1	3	2	2	2	2	2	1	2	2	2	2	2	2	1	1	1	1	1	1	1	1	1	2
2	20	1	2	1	2	1	4	3	4	3	4	3	3	2	2	2	1	4	3	3	4	4	4	3	4	3	4	3	1	2	2	2	2	1	1	1	2	1	2	1	2	1	1	1	1	1	1	1	1
2	20	1	2	1	2	1	5	3	5	5	4	5	5	5	5	4	3	4	2	1	4	4	4	0	0	2	1	3	4	3	4	1	2	2	2	3	3	2	3	2	3	3	3	3	2	3	3	2	3
2	20	1	2	1	1	1	5	3	3	3	3	4	4	3	2	3	2	2	2	2	4	4	4	2	2	2	2	2	3	2	3	2	2	2	1	1	2	1	2	2	1	2	2	1	2	1	2	2	2
1	20	2	2	1	2	1	5	5	4	4	5	3	3	5	5	3	4	2	3	3	4	4	4	4	4	2	3	2	2	1	2	0	1	1	2	2	1	1	2	1	2	1	2	3	2	2	3	2	3
1	20	1	2	1	1	2	5	5	4	5	4	5	4	4	4	3	3	4	3	4	4	3	4	2	2	2	2	4	4	3	4	1	1	2	2	3	3	2	2	3	2	2	3	2	2	3	3	2	3
1	20	1	2	1	2	1	5	3	4	3	3	4	3	1	2	4	1	3	3	4	4	4	4	3	4	4	4	3	1	2	1	1	1	2	1	1	2	2	1	2	1	2	1	0	1	0	1	0	0
2	20	2	2	1	2	1	5	4	4	4	4	3	4	4	4	3	2	1	1	1	4	3	4	0	2	2	2	3	4	3	3	0	2	2	2	3	2	3	2	3	2	2	3	2	3	2	2	3	3
1	20	2	2	1	2	1	4	4	4	3	5	4	3	3	3	2	3	3	3	3	4	4	4	6	6	4	4	3	3	3	3	0	1	0	0	3	3	2	2	3	3	2	3	3	3	3	3	3	3
1	20	1	2	1	1	4	4	4	3	4	3	1	4	4	4	2	2	2	2	2	4	3	3	1	0	3	3	2	2	3	3	3	2	2	2	2	1	2	1	1	2	1	2	1	2	1	1	2	1
2	20	1	2	1	2	1	1	1	3	4	3	3	2	3	3	2	2	2	2	2	3	2	3	2	3	2	2	2	3	2	3	1	2	1	1	2	2	1	2	1	2	1	2	1	1	1	1	1	1
1	20	1	2	1	1	1	4	4	3	3	4	3	3	2	3	3	3	3	3	3	4	3	3	5	4	3	3	2	2	2	2	1	1	1	1	2	1	2	2	2	1	1	2	1	1	2	2	1	2
1	20	1	2	1	2	2	1	3	3	4	3	3	3	5	5	3	2	3	1	2	3	3	2	2	1	3	2	3	3	2	2	2	2	1	1	2	1	2	1	2	2	2	2	1	2	2	2	1	1
1	20	1	2	1	2	1	4	4	4	4	4	4	4	4	4	4	2	2	2	4	4	4	4	3	4	4	4	4	3	2	2	0	2	1	1	3	2	2	2	2	2	2	1	2	2	2	1	2	2
2	20	1	2	1	2	2	1	3	3	2	3	3	4	2	4	2	2	3	3	4	4	3	3	8	8	3	4	4	3	4	2	0	3	1	3	1	2	2	3	1	2	2	3	2	2	0	2	1	1
1	20	3	2	1	1	1	3	4	3	3	3	3	4	3	3	3	3	2	2	2	3	3	3	3	2	2	2	2	2	2	3	2	1	1	2	2	3	3	3	3	3	3	1	0	2	2	3	2	2
2	20	1	2	1	2	4	5	5	3	2	2	3	2	2	2	3	3	2	2	4	3	2	3	1	2	2	2	2	2	2	2	0	0	0	0	2	1	2	2	2	1	2	2	1	2	1	2	2	1
2	20	1	2	1	1	3	4	4	4	4	3	4	3	3	2	3	3	2	2	3	4	3	2	3	3	2	3	3	2	2	1	1	2	1	1	2	2	1	2	1	2	2	0	0	1	0	1	1	1
2	20	1	2	1	1	1	5	4	5	3	4	3	3	2	4	3	3	3	4	4	4	3	2	6	4	2	4	2	1	2	2	1	1	3	3	2	1	3	2	1	2	1	1	0	1	2	1	2	2
1	20	2	2	1	2	1	4	3	4	4	2	4	2	2	3	3	3	2	3	3	4	3	3	0	0	2	2	2	2	3	1	2	3	1	2	2	1	3	1	2	1	2	1	2	2	1	2	3	1
1	20	2	2	1	2	1	4	5	4	3	3	3	4	3	3	3	3	4	3	4	3	3	3	4	0	3	2	3	2	2	2	1	2	2	2	2	1	1	2	2	1	1	1	2	2	1	1	2	2
1	19	1	2	1	2	1	4	3	5	4	5	3	2	5	5	4	4	2	3	2	4	4	3	6	5	3	3	3	0	0	0	1	1	1	1	3	2	2	1	0	3	0	0	1	0	1	1	1	0
2	19	1	2	1	2	1	5	2	4	4	4	5	5	4	4	2	4	1	4	3	4	4	2	3	3	2	4	1	4	2	3	3	2	2	3	2	2	2	2	1	2	2	2	1	2	2	2	1	2
1	19	1	2	1	2	1	1	4	5	2	1	4	5	5	2	3	4	1	3	3	3	1	2	4	3	3	3	2	1	0	2	1	2	1	0	1	1	0	3	2	3	0	2	3	1	2	1	0	2
2	19	1	2	1	2	1	1	4	5	1	3	4	2	2	2	2	4	1	2	3	2	2	2	0	1	2	1	1	4	4	4	3	0	0	0	3	3	3	3	2	2	1	2	2	1	2	2	2	1
2	19	1	2	1	2	1	5	4	4	3	5	2	2	4	4	3	4	1	2	4	2	3	3	2	0	2	2	2	1	1	1	0	0	4	3	1	2	2	2	1	1	1	1	1	2	2	1	1	1
1	19	1	2	1	1	2	2	4	2	2	2	1	3	4	2	3	3	1	2	3	3	3	2	3	0	2	2	3	3	2	2	1	1	1	1	2	1	1	2	2	1	1	2	1	2	2	2	1	1
2	19	2	2	1	1	1	5	3	3	2	4	3	3	4	3	2	1	3	2	3	4	3	3	2	3	3	3	2	2	4	2	1	1	2	2	2	3	2	3	2	2	3	2	3	2	2	2	2	3
1	19	1	2	1	1	1	2	3	4	3	4	3	3	1	1	3	3	4	4	3	4	4	4	6	6	3	4	3	2	2	2	2	1	2	2	2	2	2	2	1	1	1	1	1	1	1	1	1	1
1	19	2	2	1	1	1	5	4	5	5	3	4	4	3	3	2	1	2	3	3	3	2	3	3	3	2	3	2	3	1	2	2	3	3	3	2	1	1	2	2	1	3	2	1	2	2	2	1	1
1	19	1	2	1	2	1	3	5	4	3	3	4	4	1	1	2	4	2	2	2	3	2	1	4	5	2	1	2	4	4	4	4	4	4	3	1	1	2	3	2	2	2	3	2	3	3	2	2	2
1	19	1	2	1	1	2	2	2	4	3	3	4	4	3	3	4	3	3	4	3	4	3	3	0	0	4	1	3	4	3	3	0	2	2	3	3	3	2	3	2	2	2	3	2	3	2	3	2	2
2	19	1	2	1	2	4	4	4	4	4	4	3	4	4	4	4	2	2	2	4	4	4	4	5	4	4	4	4	4	4	4	1	2	2	2	3	3	3	3	3	3	3	1	1	1	1	1	1	1
1	19	1	2	1	1	1	4	4	3	3	3	3	2	3	4	2	2	2	3	3	4	4	3	0	4	3	3	2	2	2	2	1	1	1	1	2	2	1	2	1	2	1	2	2	1	1	1	2	2
1	19	2	2	1	2	1	5	4	5	4	4	3	2	4	2	2	3	2	4	4	4	4	3	5	7	2	4	2	0	0	2	1	1	2	2	2	1	2	1	2	2	2	1	2	2	1	1	2	1
1	19	1	2	1	2	2	5	5	3	3	3	3	4	2	2	2	2	2	2	2	3	4	3	0	0	3	1	2	2	3	2	0	0	0	0	2	2	3	2	2	3	2	2	3	2	3	2	3	2
2	19	2	2	1	2	1	4	3	5	3	3	2	3	4	3	2	2	1	3	3	4	4	3	3	2	2	2	2	2	3	4	3	3	3	3	1	2	1	2	1	1	2	1	2	2	3	2	1	1
1	19	1	2	1	2	1	3	3	4	4	4	3	2	2	2	2	3	4	4	4	3	2	3	5	5	2	4	2	2	2	1	2	1	1	1	2	1	1	2	2	1	2	1	2	1	2	2	1	1
2	19	3	2	1	1	2	5	5	3	3	3	3	3	3	3	3	3	2	3	2	4	4	4	0	0	2	2	2	4	4	3	0	2	2	3	3	2	3	3	3	2	2	3	2	1	0	1	1	1
1	19	1	2	1	1	4	4	4	3	4	3	4	2	2	4	3	3	2	3	3	4	4	3	5	3	2	2	3	3	2	3	3	1	2	3	1	2	2	3	1	2	3	2	1	3	1	2	3	2
2	24	1	2	1	2	1	5	3	3	4	4	3	3	3	3	2	3	4	3	3	4	4	3	6	6	4	4	2	2	1	1	2	1	0	0	2	2	1	1	2	2	1	1	1	0	1	1	1	1
2	24	3	2	1	2	1	5	3	5	4	4	4	4	4	3	3	3	4	4	4	4	4	4	3	3	2	2	3	3	2	3	2	2	2	2	2	1	1	2	1	1	2	0	0	1	2	0	2	0
1	23	1	2	1	2	1	4	5	4	4	3	2	2	2	4	3	3	3	4	4	4	3	2	4	6	2	2	2	2	1	2	2	1	1	0	1	2	0	3	2	1	3	2	1	0	2	2	1	3
1	22	1	2	2	2	1	4	3	3	4	3	1	1	3	4	3	3	3	3	3	3	1	1	1	4	2	2	4	0	1	4	2	2	2	2	2	2	2	2	0	2	2	0	1	3	3	3	1	1
2	22	1	2	2	2	1	5	3	5	3	2	1	2	1	1	2	3	1	3	3	4	4	3	2	3	2	4	2	1	1	1	2	1	1	1	3	3	3	3	3	3	3	1	0	0	1	1	1	0
1	22	1	2	1	2	1	5	5	5	5	5	5	5	5	5	3	1	3	4	4	4	4	3	7	6	4	4	4	2	1	0	2	1	2	1	1	3	1	3	2	3	1	1	1	2	3	3	1	1
2	22	1	2	1	2	1	2	4	2	4	3	4	2	4	4	2	2	3	2	1	3	3	3	0	5	1	2	2	0	0	1	2	0	0	0	1	1	2	3	3	3	1	2	1	0	2	0	2	1
2	22	1	2	1	2	1	4	4	3	3	4	4	3	2	2	3	3	2	2	2	4	1	3	3	2	2	2	3	3	3	2	3	3	2	2	2	2	3	3	2	2	1	0	1	2	1	1	0	1
2	21	1	2	2	2	1	4	4	5	3	2	1	1	1	3	2	4	1	2	2	3	3	1	3	3	2	2	1	0	0	1	1	0	0	0	2	2	2	3	0	0	1	0	0	0	0	0	0	0
2	21	1	2	1	2	1	5	4	5	3	2	3	2	2	4	3	4	2	3	2	4	1	3	4	5	4	4	4	0	1	2	2	2	1	2	1	2	3	2	1	2	0	1	1	1	1	1	1	1
1	21	1	2	1	2	1	4	3	4	4	4	2	4	4	3	4	1	2	3	3	4	3	3	4	4	2	4	3	1	2	2	1	1	1	1	2	1	2	2	1	1	1	2	1	2	1	1	0	1
1	21	1	2	1	2	1	5	4	4	4	4	3	4	4	4	2	3	4	4	4	4	4	4	2	3	2	4	2	3	3	1	4	4	3	3	2	1	2	1	2	1	1	1	2	1	1	0	0	1
2	20	1	2	1	2	1	5	4	4	4	2	1	1	3	2	4	4	1	3	3	4	4	2	3	7	2	3	2	4	4	2	4	3	3	3	3	3	3	3	3	3	3	3	3	3	3	3	2	2
2	20	1	2	1	1	1	5	3	5	1	3	2	1	1	4	3	4	1	2	2	4	4	4	0	2	2	4	3	2	2	2	2	1	1	2	3	3	3	3	1	3	3	2	2	1	1	2	0	1
2	20	1	2	1	2	1	4	4	4	4	4	4	5	4	4	2	4	1	3	2	4	2	2	1	1	2	3	2	0	0	3	1	0	0	0	3	3	3	3	1	1	0	0	0	2	2	0	3	0
1	20	1	2	1	2	1	3	2	3	2	5	4	5	4	2	2	4	1	1	1	4	1	3	4	0	2	1	1	0	0	0	2	2	1	1	2	1	3	2	1	3	3	1	2	0	1	0	2	2
2	20	1	2	1	2	1	5	3	5	3	3	4	1	2	2	3	4	1	1	1	4	1	2	1	1	2	4	2	2	1	0	2	2	2	2	2	2	2	1	2	2	2	2	2	2	2	2	1	2
2	20	1	2	1	2	1	3	4	4	2	1	4	5	4	3	3	4	1	1	1	4	4	4	0	0	2	2	1	0	2	2	4	3	2	2	2	2	2	2	0	2	2	3	2	2	3	3	1	1
1	20	2	2	1	2	1	5	4	4	4	4	3	3	3	2	3	3	3	4	3	4	4	3	4	5	4	4	3	1	1	2	2	1	1	2	1	2	1	2	2	2	2	1	2	1	2	1	2	1
1	20	1	2	1	1	1	5	4	4	4	5	4	3	3	3	3	3	2	3	3	4	2	3	2	4	4	3	4	2	1	2	1	1	2	2	2	2	1	2	1	2	1	0	1	1	1	1	0	1
2	20	1	2	1	2	1	5	5	3	5	5	1	3	1	4	3	4	4	4	4	4	4	4	8	8	4	4	4	2	2	2	1	1	1	1	3	3	3	3	3	3	3	1	1	1	1	1	1	1
2	20	1	2	1	2	1	4	4	5	3	4	3	3	4	4	4	2	2	2	2	4	4	2	3	3	2	3	3	4	3	3	0	3	2	2	3	2	2	2	2	1	2	1	1	2	1	1	0	1
2	20	1	2	1	2	2	5	4	5	5	4	5	4	5	3	4	2	3	2	3	4	3	4	6	6	4	4	4	4	3	3	2	4	2	3	3	2	3	2	3	2	3	3	1	1	1	3	1	2
2	20	2	2	1	2	2	3	3	3	3	4	3	2	2	2	3	2	3	2	2	4	3	2	0	0	2	2	2	4	3	2	2	2	0	1	3	2	1	0	1	2	3	3	3	2	1	2	3	2
2	20	2	2	1	1	4	4	3	4	3	3	4	3	1	1	2	1	3	4	4	4	3	2	4	3	4	4	2	1	2	3	2	1	1	2	1	1	2	3	0	1	2	0	1	1	1	2	0	0
1	20	1	2	1	2	2	5	5	5	5	5	5	5	5	5	4	3	4	2	4	4	4	4	7	7	4	3	4	3	2	3	2	3	4	2	3	3	2	3	2	1	2	3	2	3	0	3	0	2
1	20	2	2	1	2	1	5	1	5	3	5	3	2	1	2	4	3	4	4	4	4	4	4	7	6	4	4	4	0	0	2	0	0	0	0	3	3	3	3	3	3	3	2	2	2	2	3	0	2
2	19	1	2	2	2	1	2	2	4	4	1	4	1	5	4	3	1	3	1	4	2	1	1	1	2	2	2	2	4	3	1	2	2	3	3	3	1	1	3	0	2	0	3	1	3	2	2	1	1
2	19	1	2	1	2	1	5	2	4	4	3	3	5	4	4	2	4	3	2	3	4	1	1	2	1	2	1	2	3	1	0	4	3	3	4	3	3	3	3	1	2	2	2	2	2	2	1	1	2
2	19	1	2	1	2	1	5	2	4	3	3	2	4	3	3	3	4	3	3	2	4	1	3	5	8	3	3	4	3	2	1	2	3	3	3	2	2	2	1	1	2	1	1	2	2	2	1	2	1
2	19	1	2	1	1	1	4	5	4	4	2	4	3	4	5	2	4	1	2	1	4	1	1	1	1	2	2	2	3	3	1	3	3	3	3	2	2	2	2	1	3	2	1	1	2	2	1	2	3
2	18	1	2	1	2	1	4	4	5	3	2	4	2	3	2	2	4	3	4	3	4	3	1	2	2	2	3	1	1	1	1	2	2	2	2	2	2	2	2	1	1	2	1	2	2	2	1	1	2
2	18	1	2	1	1	1	3	5	4	3	1	1	1	4	5	4	1	2	3	3	3	4	3	5	3	3	2	2	2	2	1	0	0	1	0	3	1	3	3	2	3	0	0	1	1	0	3	3	3
1	18	1	2	1	2	1	5	3	4	2	4	1	1	1	1	4	4	4	4	4	4	2	1	1	5	4	4	4	0	0	0	0	0	0	0	1	0	1	2	1	2	3	0	0	1	1	1	0	2
2	18	1	2	1	2	1	5	2	4	2	2	2	1	3	2	4	4	1	3	4	4	4	4	3	5	2	2	4	3	3	1	3	3	3	2	1	1	1	1	2	3	3	2	1	2	2	1	1	1
2	25	1	2	1	2	1	5	3	3	2	2	2	3	3	3	2	1	1	1	2	4	4	4	2	2	3	2	2	4	4	4	1	0	0	0	3	3	3	3	3	3	3	3	3	3	3	3	3	3
2	22	1	2	1	1	1	5	5	4	5	4	4	4	5	4	3	3	4	4	4	4	4	4	9	8	4	4	4	4	4	3	3	4	4	4	3	3	3	3	3	3	3	3	3	3	3	3	3	3
1	21	1	2	1	1	3	5	5	5	5	5	5	5	5	5	4	3	3	4	4	4	4	4	0	0	4	1	4	4	4	4	0	0	0	0	3	3	3	3	3	3	3	3	3	3	3	3	3	3
1	19	1	2	1	2	1	2	3	5	3	3	2	2	3	3	3	2	1	2	2	4	4	4	0	0	4	4	4	4	4	4	1	1	1	0	3	3	3	3	3	3	3	3	3	3	3	3	3	3
2	19	1	2	1	2	1	4	4	4	2	3	1	1	4	2	2	4	1	2	2	3	4	1	4	4	2	3	1	0	2	0	4	4	4	4	3	3	3	3	3	3	3	3	3	3	3	3	3	3
2	19	1	2	1	1	2	2	2	2	2	3	4	3	2	2	3	2	2	2	2	3	3	3	0	0	3	3	2	3	3	3	0	1	1	1	2	2	2	2	2	2	2	2	2	2	2	2	2	2
1	18	1	2	1	1	1	5	2	5	1	2	3	3	1	1	3	1	4	1	1	3	3	3	5	6	1	2	1	2	2	2	0	0	0	0	2	2	2	2	2	2	2	2	2	2	2	2	2	2
1	30	1	2	1	2	3	5	4	4	3	2	3	3	2	2	2	3	1	2	2	4	4	3	4	4	2	4	2	0	0	1	2	1	1	1	0	0	0	0	0	0	0	0	0	0	0	0	0	1
2	30	3	2	1	2	1	5	3	5	1	4	3	3	2	2	3	3	4	4	4	4	4	4	8	8	4	3	4	0	0	0	0	0	1	0	0	0	0	0	0	0	0	0	0	0	0	1	0	0
1	30	2	2	1	2	1	5	2	4	3	4	4	3	2	2	3	3	4	4	4	4	4	4	7	7	4	4	2	0	0	1	0	0	0	0	0	0	0	0	0	0	0	1	0	0	0	0	0	0
1	28	3	2	1	1	4	5	4	5	4	4	3	4	2	1	4	4	4	4	4	4	4	4	6	7	4	4	4	1	0	1	0	1	1	1	0	0	1	0	0	0	0	0	1	0	0	1	0	0
1	28	3	2	1	2	1	4	4	4	4	4	3	3	2	2	3	2	1	3	2	4	3	2	0	5	2	2	2	2	2	3	2	1	1	1	0	0	1	0	0	0	1	1	0	0	0	0	0	0
1	28	1	2	1	2	1	4	4	3	4	3	3	3	3	4	3	3	3	3	3	4	4	3	3	4	3	3	2	2	1	1	2	2	2	1	0	1	0	1	1	0	1	1	0	1	1	1	0	1
1	28	2	2	1	2	4	4	4	4	2	2	4	2	2	2	2	3	3	3	3	1	2	1	2	4	2	2	2	1	1	1	2	2	1	1	0	0	0	0	0	0	0	0	0	0	0	1	0	0
1	27	3	2	1	2	1	4	3	5	4	4	4	3	3	3	2	3	3	3	4	4	4	3	2	4	2	3	2	1	0	0	1	1	1	0	0	0	0	1	0	0	0	0	0	0	0	0	0	0
1	27	2	2	1	2	1	5	4	1	4	2	3	1	2	4	3	1	2	3	2	3	2	2	3	3	2	2	2	0	0	1	0	0	0	0	0	0	0	0	1	0	0	1	0	0	0	0	0	1
1	27	2	2	1	1	1	5	4	4	4	5	5	3	4	4	3	3	4	3	3	2	1	2	3	3	4	3	4	0	1	2	0	1	1	0	1	0	1	0	0	0	0	1	0	1	0	1	0	1
1	27	2	2	1	2	4	5	2	3	4	3	3	3	3	2	2	3	2	4	3	4	3	3	3	5	2	3	2	2	1	1	1	0	1	0	0	0	1	1	0	1	1	1	1	1	1	1	1	0
2	27	2	2	1	1	1	4	4	4	4	4	4	4	2	4	3	2	2	3	4	4	4	4	5	7	2	3	3	1	2	1	0	1	1	1	1	0	1	0	1	0	1	2	1	2	1	2	1	2
1	27	3	2	1	2	4	5	5	5	4	4	2	2	1	1	4	3	4	4	4	4	4	4	7	7	4	4	3	1	1	2	1	1	1	1	0	0	0	0	0	0	0	0	0	0	0	1	0	0
2	26	2	2	1	2	1	4	2	5	2	2	1	1	1	1	3	4	3	3	1	4	1	2	1	2	2	3	4	1	0	0	1	1	1	1	1	1	0	1	0	1	0	1	1	1	1	1	0	0
2	26	2	2	1	2	1	4	3	4	2	3	4	2	2	2	2	3	3	2	2	4	4	4	3	3	2	3	2	1	1	2	2	2	1	0	0	0	1	0	0	0	0	0	0	0	0	0	0	0
2	26	1	2	1	2	1	5	3	4	3	4	4	2	1	3	4	1	4	4	4	4	4	4	2	4	4	4	3	0	0	1	1	1	1	0	0	0	0	0	0	0	0	0	0	0	0	1	0	0
2	25	2	2	1	2	1	4	3	5	3	3	3	4	3	3	2	3	2	3	3	4	2	1	1	1	2	4	2	1	1	1	2	1	1	0	1	0	0	1	0	1	0	1	1	1	1	0	1	0
1	25	1	2	1	2	1	5	1	4	3	2	3	1	1	2	4	3	4	4	3	4	4	4	2	6	2	4	4	0	0	1	0	0	0	0	0	0	0	0	0	0	0	1	0	0	0	0	0	0
2	25	2	2	1	2	1	5	3	5	4	4	4	4	2	2	3	3	4	4	4	4	4	4	5	6	4	4	4	0	1	0	2	1	1	1	0	0	0	0	0	0	0	0	0	0	0	1	0	0
2	25	2	2	1	2	1	5	4	5	3	3	3	3	2	2	3	3	4	4	3	4	4	3	2	3	4	4	3	0	0	1	1	0	1	1	0	0	1	0	1	0	0	1	1	1	0	0	0	1
1	25	1	2	1	1	1	5	4	4	4	4	4	4	2	2	3	1	4	4	4	4	4	3	3	3	4	4	4	1	1	1	1	1	1	1	1	0	1	0	0	1	0	0	0	0	0	1	0	1
2	25	2	2	1	2	1	5	4	5	4	4	4	2	1	1	2	3	3	3	4	4	4	3	0	0	4	2	4	0	0	1	0	0	0	0	0	0	1	0	0	1	0	1	0	0	0	1	0	0
2	25	2	2	1	2	1	3	3	4	3	4	3	3	4	3	2	3	2	2	3	4	4	4	0	2	2	2	1	0	1	0	1	1	1	1	1	0	1	0	0	0	0	0	0	0	0	0	1	0
1	25	2	2	1	2	1	4	2	4	3	4	3	3	2	2	2	3	2	3	3	4	3	3	0	0	3	3	2	1	2	1	1	1	1	2	0	1	0	1	0	1	1	1	0	1	0	2	1	1
1	25	1	2	1	2	1	5	2	4	4	4	4	2	2	2	4	3	4	4	4	4	4	4	6	6	4	4	4	0	0	1	0	1	1	1	0	1	0	1	0	0	0	0	1	1	0	0	0	0
2	24	2	2	1	2	4	4	4	4	3	3	4	3	3	3	4	2	3	2	3	2	3	2	5	5	2	2	2	1	1	1	2	2	2	2	0	0	1	0	0	0	1	0	0	0	0	0	1	1
1	24	2	2	1	2	1	4	3	4	4	4	3	2	2	2	2	1	2	3	3	4	4	4	5	5	2	3	2	0	0	1	1	1	1	0	0	0	0	0	0	1	0	0	1	0	0	1	0	1
1	24	3	2	1	2	1	4	3	4	4	3	3	2	2	2	4	3	1	4	4	4	4	3	4	5	4	2	2	1	1	2	0	0	1	1	0	0	0	0	0	1	0	1	0	1	1	1	0	0
1	24	1	2	1	2	1	4	2	4	3	4	3	3	2	2	3	1	3	3	2	4	3	2	2	2	1	2	1	1	0	0	1	0	0	0	0	0	0	0	0	0	0	0	1	0	0	0	0	0
1	24	2	2	1	2	1	5	4	4	2	3	3	2	2	2	2	1	2	3	3	4	4	4	5	0	2	2	2	0	0	0	1	0	0	0	0	0	0	0	0	0	0	1	0	0	0	0	0	0
2	24	2	2	1	2	1	5	4	5	3	3	3	3	2	1	2	3	2	3	3	4	4	4	4	7	2	3	2	0	0	0	0	1	0	0	0	0	1	0	1	0	0	1	0	0	0	1	0	1
2	24	1	2	1	2	1	5	4	5	4	4	3	2	1	1	3	3	3	3	4	4	4	3	2	0	4	2	3	0	0	1	0	0	0	0	0	0	1	0	0	1	0	1	0	0	0	1	0	0
1	24	2	2	1	2	1	5	4	4	3	3	2	2	2	3	3	3	4	4	4	4	4	3	5	3	2	3	2	0	0	2	1	0	0	0	0	0	1	0	0	1	0	1	0	0	0	1	0	0
2	24	2	2	1	2	1	5	4	5	4	4	2	2	3	2	3	3	3	3	3	4	3	3	5	4	4	4	4	1	1	2	1	1	2	1	1	1	1	1	0	0	0	0	1	1	0	1	0	1
2	24	2	2	1	2	1	5	4	5	5	3	3	3	2	2	4	3	3	4	4	4	4	4	6	8	4	4	2	1	2	1	1	2	2	1	0	1	0	1	0	1	0	0	1	0	1	0	1	0
2	24	2	2	1	2	1	5	2	3	4	4	4	3	2	1	3	1	2	4	4	4	4	3	2	3	2	3	2	1	0	2	1	1	0	1	0	0	0	1	1	0	0	0	0	0	1	1	0	1
2	24	2	2	1	2	1	5	4	4	3	2	3	4	4	4	2	1	1	3	1	4	1	3	1	4	2	3	1	0	0	1	1	0	0	0	1	0	0	0	0	0	0	1	0	0	0	1	0	0
1	23	1	2	1	2	1	4	3	5	2	3	3	2	2	2	2	4	1	2	2	4	3	3	2	6	2	4	2	0	1	0	2	2	1	0	0	0	0	0	0	0	0	0	1	1	0	1	1	1
1	23	1	2	1	2	1	4	3	4	3	3	3	3	2	3	3	4	2	3	1	4	3	2	1	1	2	3	2	1	1	2	1	1	1	0	0	0	0	0	0	0	0	0	0	0	1	0	0	0
2	23	1	2	1	2	1	5	4	4	3	3	3	2	2	2	3	1	2	4	4	3	2	1	2	3	2	2	2	1	0	2	1	2	1	1	0	0	0	0	0	0	0	0	0	0	0	1	0	0
1	23	3	2	1	2	1	5	4	4	4	4	3	2	2	2	3	3	2	2	3	4	4	3	5	6	4	4	3	1	0	1	0	0	0	0	0	0	0	0	0	0	0	0	0	0	0	1	0	0
1	23	1	2	1	2	1	4	3	4	4	4	3	3	2	3	2	3	3	3	2	4	4	2	3	3	3	3	2	2	1	2	0	0	1	2	0	1	0	1	0	0	0	1	2	1	1	0	1	1
1	23	2	2	1	2	1	5	3	4	4	4	2	3	3	2	2	3	2	2	3	4	3	2	2	2	2	2	2	0	1	2	2	1	1	0	0	1	0	1	1	1	0	0	1	1	1	1	0	1
2	23	2	2	1	2	1	4	3	4	5	4	4	4	2	1	3	3	3	4	4	4	4	3	2	2	2	3	3	0	0	1	1	1	2	1	1	0	0	0	0	0	0	0	0	0	1	0	1	0
1	23	2	2	1	2	1	4	4	4	4	4	3	3	2	3	3	3	3	4	3	4	4	4	4	4	2	3	2	0	0	1	0	0	0	0	0	0	0	1	0	0	0	0	0	0	0	1	0	1
1	23	2	2	1	2	1	5	4	4	5	4	3	3	1	1	3	3	4	4	4	4	4	3	4	4	2	4	4	1	0	0	0	1	0	0	0	1	0	1	0	0	0	0	0	0	0	0	0	1
1	23	2	2	1	2	1	4	4	4	4	4	4	2	2	2	3	3	3	4	4	4	4	3	5	6	4	4	4	0	0	1	1	1	1	1	0	0	0	1	0	0	0	0	0	0	0	0	0	0
1	23	1	2	1	2	4	5	2	4	4	5	1	3	1	1	4	4	2	4	4	4	4	4	7	3	4	3	2	0	0	1	0	0	0	0	0	0	0	0	0	0	0	0	0	0	0	1	0	0
1	23	1	2	1	2	1	5	4	4	3	4	3	3	2	3	4	3	4	3	3	4	4	3	5	3	2	3	2	1	1	0	0	1	1	1	0	0	0	0	0	0	1	0	0	0	0	0	0	0
2	23	1	2	1	2	1	5	2	4	3	3	3	3	3	3	2	3	2	2	3	4	1	3	3	3	3	3	2	1	0	1	1	1	1	0	0	0	1	0	0	1	0	0	0	0	1	0	0	0
1	23	1	2	1	2	1	4	4	4	2	3	2	2	4	4	2	1	1	2	3	4	3	3	3	4	3	3	3	0	0	0	1	0	0	0	0	0	1	0	0	1	0	1	1	0	0	0	1	0
1	23	1	2	1	2	1	5	4	4	4	3	3	3	2	3	3	3	4	4	4	4	4	4	6	5	2	3	2	1	0	1	0	1	0	0	0	0	1	0	1	0	0	1	0	0	0	1	0	1
1	23	2	2	1	2	1	4	4	2	5	5	4	4	2	2	4	1	1	2	3	4	3	3	3	3	4	4	4	0	1	1	1	0	0	0	1	0	0	1	0	1	0	1	0	0	0	1	0	0
2	23	2	2	1	2	1	5	3	5	5	4	3	3	1	2	3	3	3	4	4	4	4	4	6	0	4	4	2	1	0	1	0	1	1	0	0	0	0	0	0	0	0	0	0	0	1	0	0	0
2	23	2	2	1	2	1	5	3	4	4	4	3	3	2	2	3	3	4	4	4	4	4	4	4	3	2	4	4	1	1	2	1	1	1	1	0	0	0	0	0	0	0	0	0	0	0	0	0	0
2	23	1	2	1	2	1	5	3	3	4	4	3	3	2	2	4	3	4	4	4	4	4	4	5	3	4	4	4	1	1	1	1	1	1	1	0	0	0	0	0	0	0	1	0	1	0	1	0	0
1	22	1	2	1	2	1	4	3	4	4	4	3	3	2	3	3	3	4	3	4	4	4	3	5	4	4	4	3	1	1	2	2	1	1	0	0	1	0	1	1	0	1	1	0	1	0	1	1	0
2	22	1	2	1	1	1	5	3	5	2	1	1	3	2	4	4	1	1	3	2	4	1	4	1	9	4	4	2	1	2	4	3	3	4	4	0	0	1	0	1	1	0	0	0	1	1	0	0	0
1	22	1	2	1	2	1	5	3	5	3	3	3	4	2	3	4	4	3	3	1	4	4	3	5	5	2	2	3	0	0	0	0	0	0	0	0	0	0	0	0	0	0	0	0	0	0	1	0	0
2	22	1	2	1	2	1	5	1	5	4	3	3	2	1	1	4	4	4	3	3	4	4	3	3	4	2	2	2	0	1	0	1	1	1	0	0	1	0	0	1	0	0	0	1	0	0	1	0	0
2	22	1	2	1	2	1	5	3	4	3	4	3	3	4	2	3	4	3	3	4	4	3	2	2	4	4	4	3	1	1	2	0	1	1	1	1	2	1	0	0	0	0	0	0	1	0	0	0	0
2	22	1	2	1	2	1	4	3	4	3	3	2	2	3	2	3	3	3	3	3	4	4	3	4	3	3	4	1	0	1	0	1	2	1	1	0	1	0	1	1	1	0	1	1	0	0	0	1	1
2	22	1	2	1	2	1	5	2	5	4	2	3	3	3	3	3	3	2	3	3	4	4	4	3	3	2	3	2	0	0	0	1	0	0	0	0	0	0	0	0	0	0	0	0	3	0	3	0	0
2	22	2	2	1	2	1	5	3	4	2	3	3	2	2	2	2	1	2	3	4	4	4	4	4	5	2	3	2	1	1	1	1	2	1	0	0	0	0	0	0	0	0	0	1	0	0	0	0	0
1	22	1	2	1	1	1	5	1	3	4	2	4	5	1	2	4	4	4	4	4	4	4	4	6	7	4	4	3	1	1	0	1	2	0	0	0	0	0	0	0	0	0	1	0	0	0	0	0	0
2	22	1	2	1	2	1	5	2	3	4	4	4	2	1	2	4	3	4	4	4	4	4	3	4	4	4	4	4	0	1	0	0	1	1	1	0	1	0	0	1	0	0	0	1	0	0	1	0	1
2	22	1	2	1	2	1	5	2	3	4	4	4	2	1	2	4	3	4	4	4	4	4	3	4	4	4	4	4	0	1	0	0	1	1	2	0	1	0	0	1	0	0	0	1	0	0	1	0	1
2	22	1	2	1	2	4	5	3	3	4	4	3	2	1	1	3	3	4	4	4	4	4	3	5	4	4	4	3	0	0	1	0	0	0	0	0	0	0	1	0	0	0	0	0	0	0	0	0	0
2	22	1	2	1	2	1	5	4	4	3	4	3	2	4	3	3	3	3	2	3	4	4	3	3	3	2	4	3	1	1	1	0	0	1	0	1	0	0	0	0	1	0	0	1	0	0	0	0	0
2	22	2	2	1	2	1	4	4	5	4	2	3	2	2	2	2	3	2	3	4	4	4	3	4	5	2	3	3	0	0	1	1	1	1	1	0	0	0	0	0	0	0	0	1	0	0	0	0	0
2	22	2	2	1	2	1	5	1	4	4	3	3	2	2	2	2	3	3	4	3	4	4	4	5	5	3	4	2	0	0	0	0	1	0	0	0	0	0	0	0	0	0	0	0	0	0	1	0	0
1	22	1	2	1	2	1	5	3	5	5	4	2	3	2	2	3	3	3	4	3	4	4	3	5	6	4	4	4	0	1	2	1	2	1	1	0	0	1	0	0	1	0	0	0	1	1	0	0	1
1	22	1	2	1	2	1	5	4	3	3	2	2	3	2	2	3	3	4	4	4	4	4	4	3	4	2	4	2	0	0	1	1	1	1	1	0	0	0	0	0	0	0	0	0	0	0	1	0	0
2	22	1	2	1	2	1	4	2	4	4	4	4	3	2	2	4	3	4	4	4	4	4	3	3	3	4	4	4	0	1	0	0	1	1	1	0	1	0	0	0	1	0	0	1	0	1	0	0	1
2	22	1	2	1	2	1	5	2	3	4	4	4	2	1	2	4	3	4	4	4	4	4	3	3	3	4	4	4	1	0	0	0	1	1	1	0	1	0	0	1	0	0	0	1	0	0	1	0	1
2	22	1	2	1	2	1	5	2	3	4	4	4	2	1	2	4	3	4	4	4	4	4	3	3	3	4	4	4	0	1	0	0	1	1	1	0	1	0	0	1	0	1	0	1	1	0	0	1	0
2	22	1	2	1	2	1	5	2	3	4	4	3	2	1	2	4	3	4	4	4	4	4	3	3	3	4	4	4	0	1	0	0	1	1	1	0	1	0	0	0	1	0	0	1	1	0	1	0	1
2	22	1	2	1	2	1	5	2	3	4	4	4	2	1	2	4	3	4	4	4	4	4	3	4	4	4	4	4	0	1	0	0	1	1	1	0	1	0	0	0	1	0	0	1	0	0	0	1	1
1	22	2	2	1	2	1	4	3	3	3	3	3	3	2	2	2	1	3	2	4	4	4	4	1	1	2	4	2	0	0	1	0	0	0	0	0	0	0	0	0	0	0	0	0	0	0	1	0	0
2	22	1	2	1	2	1	1	3	3	3	4	2	3	3	1	3	2	3	2	2	4	4	3	4	3	2	2	2	2	1	2	2	1	1	0	0	1	1	0	1	1	0	1	1	2	1	0	0	0
2	22	1	2	1	1	4	5	4	5	3	4	4	4	1	1	3	3	3	4	2	4	4	4	3	3	4	3	3	1	0	1	0	0	0	0	0	0	0	0	0	0	0	0	0	0	0	1	0	0
1	22	1	2	1	2	1	5	4	5	2	3	3	2	2	1	3	3	3	4	3	4	4	4	4	8	2	2	3	0	0	0	0	0	0	0	0	0	1	0	1	0	0	0	0	0	0	1	0	0
1	22	1	2	1	2	1	5	2	4	5	4	2	2	1	1	3	3	4	4	4	4	4	3	6	6	4	4	4	1	0	1	1	1	1	1	0	1	0	0	1	1	0	0	1	0	0	1	0	0
1	22	2	2	1	2	1	5	3	4	4	4	3	3	2	3	2	3	4	4	4	4	4	4	3	5	2	3	3	1	1	0	1	2	1	1	1	0	1	1	1	0	0	1	1	0	1	1	0	1
1	22	1	2	1	2	4	5	4	4	4	4	3	3	2	2	4	2	3	3	4	4	4	4	3	4	4	4	4	1	1	1	0	1	1	0	1	0	1	1	1	0	0	0	1	0	0	1	1	1
2	22	1	2	1	2	1	5	3	4	4	4	3	4	2	2	4	3	3	3	3	4	4	4	6	6	4	3	4	1	1	1	0	1	0	0	0	0	0	0	0	0	0	1	0	0	1	1	0	0
1	22	2	2	1	2	1	5	1	4	4	3	3	3	3	1	2	3	4	4	4	4	4	3	3	4	2	3	2	0	0	1	0	0	0	0	1	0	0	0	0	0	0	0	0	0	1	0	0	0
2	22	2	2	1	2	1	5	3	4	4	3	3	3	3	3	3	3	3	3	3	4	4	4	5	5	3	3	3	0	0	1	0	1	1	0	0	1	0	1	0	0	1	0	0	0	1	1	0	0
1	22	1	2	1	1	1	4	5	5	3	3	3	4	3	2	2	1	4	4	4	4	4	3	3	5	4	4	4	1	2	2	1	0	0	0	0	0	0	0	0	1	0	1	1	0	0	0	0	0
1	22	1	2	1	2	1	4	5	3	4	4	4	4	2	3	4	3	4	4	4	3	4	4	3	3	4	4	4	1	1	0	0	2	1	1	1	0	1	1	0	1	0	1	0	1	0	1	0	1
2	22	1	2	1	2	1	5	2	3	4	4	4	2	1	2	4	3	4	4	4	4	4	3	3	3	4	4	4	1	1	0	0	1	1	1	0	1	0	0	1	0	1	0	1	1	0	1	0	1
2	22	1	2	1	2	4	5	2	3	3	4	4	2	1	2	4	3	4	4	4	4	4	3	3	3	4	4	4	1	0	0	0	1	1	1	1	1	0	0	1	0	1	0	1	0	0	0	1	0
2	22	1	2	1	2	1	5	2	3	4	4	3	2	1	2	4	3	4	4	4	4	4	3	4	4	4	4	4	1	1	0	0	1	1	1	0	1	1	0	1	1	0	0	1	1	0	1	0	1
2	22	1	2	1	2	1	5	2	3	4	4	4	2	5	2	4	3	4	4	4	4	4	3	3	3	4	4	4	1	1	0	0	1	1	1	0	1	0	0	0	1	0	0	1	1	0	1	1	1
2	22	1	2	1	2	1	5	2	3	4	4	4	2	1	2	4	3	4	4	4	4	4	3	4	4	4	4	4	0	1	0	0	1	1	1	0	1	0	0	1	0	0	0	1	1	0	0	1	0
2	22	2	2	1	2	1	4	2	4	3	3	4	3	2	2	3	3	3	2	2	4	4	4	3	3	3	3	2	1	0	2	0	1	1	0	0	0	1	1	0	1	0	0	1	1	0	1	0	0
1	21	1	2	2	2	1	4	4	4	4	4	1	1	4	5	3	3	3	4	4	4	1	3	4	3	2	2	3	2	3	3	2	2	3	3	0	1	1	1	0	0	0	0	0	2	1	3	0	0
2	21	1	2	1	2	1	5	4	5	4	3	1	1	1	4	3	4	2	4	3	4	1	3	2	6	4	4	2	0	0	0	1	1	1	0	0	0	1	0	0	0	0	0	0	0	1	1	0	0
2	21	1	2	1	2	1	4	4	5	5	3	4	4	3	3	2	3	1	3	1	4	4	4	3	5	4	4	2	2	0	0	1	1	1	1	0	0	0	0	0	0	0	1	0	0	0	0	0	1
2	21	1	2	1	2	1	4	5	5	4	4	2	1	1	2	2	4	1	3	1	4	4	3	3	5	2	4	4	0	1	2	2	2	1	1	1	1	1	1	0	0	0	0	0	1	1	0	0	1
2	21	1	2	1	2	1	5	4	4	1	3	3	2	3	2	2	3	3	3	3	4	3	3	2	2	2	4	1	2	2	1	2	2	2	1	1	0	1	0	0	0	0	0	0	1	1	0	0	1
1	21	1	2	1	2	1	5	2	4	4	4	3	2	2	2	2	4	3	4	3	4	4	2	0	0	2	4	2	1	2	1	0	1	0	0	0	0	0	1	0	1	0	0	1	1	0	1	0	1
2	21	2	2	1	2	1	5	3	4	2	2	4	5	2	4	3	4	3	2	1	4	1	2	4	4	1	2	2	0	0	0	1	1	0	0	1	0	0	0	0	0	0	0	0	0	0	1	1	0
2	21	1	2	1	2	1	5	2	2	2	4	3	1	5	3	3	4	1	2	2	4	1	1	3	5	3	1	2	0	0	0	0	1	0	0	0	0	0	0	0	1	0	0	0	0	0	0	0	0
2	21	1	2	1	2	1	4	3	4	3	3	1	2	4	3	3	4	1	3	1	4	3	2	3	0	3	2	1	0	1	0	1	3	1	1	0	0	1	1	0	0	0	3	2	3	3	1	3	2
2	21	1	2	1	2	1	4	3	5	4	3	1	1	3	2	3	1	2	3	1	4	1	1	2	3	2	3	3	0	0	0	2	1	2	1	0	0	0	0	0	0	0	0	0	0	0	0	1	0
1	21	1	2	1	1	1	4	3	4	4	4	4	4	4	4	3	2	4	4	4	4	4	4	6	5	4	4	4	1	1	2	1	1	1	0	0	0	0	1	1	0	1	1	0	1	1	1	0	0
1	21	1	2	1	2	1	5	4	4	4	3	3	2	1	2	2	3	2	3	4	4	4	3	3	3	2	2	2	0	0	1	0	0	0	0	0	0	0	0	0	0	0	0	0	0	0	1	0	0
1	21	1	2	1	2	1	5	5	4	4	4	3	3	3	3	3	1	4	4	4	4	4	4	4	4	4	4	3	0	0	1	0	0	0	0	0	0	1	1	0	0	0	1	1	1	0	0	0	0
1	21	1	2	1	2	1	5	1	4	3	4	2	2	2	2	3	3	3	3	4	4	4	4	0	0	3	3	3	0	1	0	0	0	0	0	0	1	0	0	0	0	0	0	1	0	1	0	1	0
1	21	1	2	1	2	1	4	4	4	4	4	3	3	2	2	3	3	2	3	3	4	4	4	6	5	2	3	2	2	1	2	1	1	1	0	1	1	0	0	0	1	0	1	1	0	0	0	1	0
2	21	1	2	1	2	1	5	3	4	4	4	3	2	2	3	2	3	2	2	2	4	4	4	3	4	2	3	4	0	0	1	0	1	0	0	0	0	1	1	0	1	0	1	1	0	1	1	0	1
1	21	1	2	1	2	1	4	3	4	4	3	3	3	1	1	3	1	3	3	3	4	4	4	5	6	2	4	1	3	3	2	3	3	2	2	0	0	1	1	1	1	0	1	1	1	1	2	3	3
1	21	1	2	1	2	1	5	4	4	4	3	3	2	1	2	2	3	2	3	4	4	4	3	3	3	2	2	2	0	0	1	0	0	0	0	0	0	0	0	0	0	0	0	0	0	0	1	0	0
1	21	1	2	1	2	1	5	4	3	4	4	4	3	2	4	3	3	3	4	4	4	4	3	5	3	2	3	2	0	0	2	1	1	1	0	0	0	1	0	0	0	0	1	0	0	0	1	0	0
2	21	1	2	1	1	1	5	2	4	3	4	3	3	2	2	3	3	4	4	4	1	1	1	4	7	4	4	3	1	1	1	0	0	1	0	0	0	0	0	0	0	0	1	1	0	1	0	0	0
1	21	1	2	1	2	1	4	4	4	4	3	4	3	3	3	2	3	2	3	2	4	4	4	4	6	2	3	2	0	0	0	2	1	1	0	0	0	0	0	0	0	0	0	0	0	0	0	1	0
1	21	1	2	1	2	1	4	5	4	5	4	3	3	4	4	3	2	2	2	2	4	3	3	5	4	2	4	3	0	0	0	1	0	0	0	1	0	1	1	0	0	0	0	0	0	0	0	0	0
2	21	1	2	1	1	1	4	2	4	4	4	3	4	3	2	4	3	4	4	4	4	3	4	3	3	4	4	4	0	1	0	0	2	1	2	0	1	0	1	0	1	0	0	1	1	0	1	0	1
2	21	1	2	1	2	1	5	2	4	4	4	4	3	1	2	4	3	4	4	4	4	4	3	3	3	4	4	3	0	1	0	0	2	2	1	1	0	1	0	0	1	0	0	1	1	0	0	1	1
2	21	2	2	1	2	1	5	3	5	3	4	4	4	2	1	3	3	4	4	3	4	4	4	4	4	2	4	4	1	1	0	2	1	1	1	0	0	0	0	0	0	0	0	0	1	0	0	0	0
2	21	1	2	1	2	1	4	3	4	5	4	2	3	1	2	3	2	3	4	4	4	3	3	3	3	4	4	4	1	0	2	1	1	0	1	0	1	0	1	1	0	1	1	0	2	1	1	0	1
1	21	2	2	1	2	1	4	3	4	5	4	3	3	2	2	4	3	2	4	3	4	4	4	2	5	2	2	3	0	0	2	1	1	1	1	0	1	0	0	0	1	1	0	0	0	0	1	0	1
1	21	2	2	1	2	1	1	3	3	4	4	3	4	2	2	2	3	3	3	3	4	4	3	3	4	2	4	2	0	0	0	0	1	1	0	0	0	0	0	0	1	0	0	0	0	0	0	0	0
2	21	2	2	1	2	1	5	2	1	4	3	1	2	2	1	3	3	3	3	3	4	3	3	5	6	2	3	2	0	0	1	1	0	0	0	0	0	0	0	0	0	0	1	0	0	0	0	1	1
2	21	2	2	1	2	1	5	3	3	3	3	3	3	2	2	2	3	4	4	4	4	4	4	1	4	2	4	2	0	0	0	1	0	0	0	0	1	0	0	1	0	1	0	1	0	1	0	0	1
2	21	1	2	1	1	1	4	2	5	5	4	2	3	1	1	4	3	4	4	4	4	3	4	8	8	4	4	4	1	0	1	1	1	1	1	1	0	0	1	1	0	1	1	0	1	1	0	1	0
2	21	1	2	1	2	1	4	4	5	5	4	4	3	2	1	4	3	3	4	4	4	2	4	8	8	4	4	4	1	0	1	1	1	1	0	0	1	0	1	1	0	1	1	0	0	1	1	0	1
1	21	1	2	1	2	1	5	4	4	3	3	3	3	2	2	2	3	2	2	3	4	4	3	1	4	2	3	2	1	2	1	2	1	1	0	0	1	0	0	0	0	0	1	0	0	1	1	0	1
1	21	2	2	1	2	1	5	3	4	4	4	3	3	2	3	3	3	4	3	4	4	3	3	3	3	4	3	3	0	1	0	0	0	1	1	0	1	0	0	1	1	0	0	0	0	0	1	1	0
2	21	1	2	1	2	1	5	3	4	5	4	3	3	1	2	4	3	4	4	3	4	4	4	7	8	4	4	3	0	1	2	1	1	1	1	1	0	0	0	0	1	0	0	0	1	1	0	0	1
1	21	1	2	1	2	1	5	3	5	4	4	3	5	4	5	3	4	1	2	1	4	4	4	5	3	2	2	2	3	2	2	3	4	3	2	1	0	0	1	0	0	0	2	0	2	1	0	2	1
2	21	1	2	1	2	1	4	3	4	3	4	3	2	3	3	3	2	2	3	3	4	4	4	4	6	2	4	3	0	0	0	1	0	0	0	0	0	0	0	0	0	0	1	1	0	1	1	0	1
2	21	1	2	1	2	1	4	4	4	4	4	3	3	2	2	3	3	3	3	3	4	4	4	5	5	2	4	3	0	0	0	1	0	0	1	1	0	0	1	0	0	0	1	1	0	1	1	0	0
1	21	1	2	1	2	1	5	4	4	4	4	3	2	2	4	4	3	2	4	3	4	3	3	6	7	2	4	2	1	0	1	0	0	1	2	0	0	0	0	0	0	0	1	0	0	1	1	0	0
2	21	1	2	1	2	1	4	2	4	4	3	3	3	2	2	2	3	2	2	4	4	3	3	3	3	2	4	2	1	0	1	0	1	1	0	0	0	1	0	0	0	0	1	0	0	0	1	0	0
1	21	1	2	1	2	1	4	3	4	3	4	3	2	2	2	3	3	4	2	3	3	1	3	3	4	2	3	2	0	0	1	0	0	0	0	0	0	0	0	0	0	0	1	0	0	0	0	0	0
1	21	1	2	1	2	1	5	3	4	4	4	3	2	3	3	3	4	4	4	4	4	3	3	5	5	4	4	4	1	0	0	1	0	0	0	0	0	0	0	0	0	0	0	0	1	0	0	0	0
2	21	1	2	1	2	1	5	2	4	4	4	4	3	1	2	4	3	4	4	4	4	4	3	3	4	4	4	4	0	1	0	0	1	1	1	0	1	0	0	1	1	0	0	1	1	0	0	1	1
1	21	1	2	1	2	4	4	3	4	5	2	3	3	1	2	3	3	3	4	3	4	4	4	3	3	2	2	2	4	3	0	0	1	1	1	0	1	0	1	1	0	1	0	1	1	0	1	0	1
2	21	2	2	1	2	1	5	4	5	2	3	4	3	4	3	2	2	1	2	2	4	4	3	4	4	2	3	2	1	1	2	2	1	1	2	1	0	1	0	1	0	0	1	1	1	0	0	1	1
2	21	1	2	1	2	4	5	4	4	3	1	3	3	1	2	4	3	4	4	4	4	4	4	6	6	4	4	2	0	1	1	1	0	0	0	0	0	0	0	0	0	0	0	0	1	0	0	0	0
1	20	1	2	1	2	1	4	5	4	3	4	3	2	2	3	3	4	2	4	3	4	3	3	6	6	2	4	2	0	0	1	1	1	1	0	0	1	0	1	1	0	0	1	0	0	0	1	0	1
2	20	1	2	1	2	1	5	3	3	3	3	4	4	2	2	3	2	3	3	4	4	4	3	3	4	3	4	3	0	1	0	1	1	0	1	0	0	0	1	0	1	0	0	0	1	0	1	0	1
1	20	1	2	1	2	1	4	3	4	3	1	3	1	4	3	3	4	1	2	1	4	2	3	2	1	3	3	2	1	0	0	1	1	1	0	1	0	1	1	0	1	0	2	1	0	1	1	0	1
2	20	1	2	1	2	1	5	4	4	1	3	1	4	4	4	2	4	1	2	3	4	4	4	2	4	4	4	2	0	0	0	2	2	1	0	0	1	1	1	0	1	0	1	1	0	1	0	0	0
1	20	1	2	1	2	1	4	3	5	2	2	2	2	4	4	3	4	2	2	2	4	3	3	3	4	3	2	2	0	0	0	1	0	0	0	0	0	1	2	0	1	0	1	2	2	1	1	2	1
2	20	1	2	1	1	1	5	3	3	3	4	4	4	3	4	3	3	4	3	3	4	3	4	3	4	4	4	3	1	0	1	1	1	0	0	1	0	1	0	1	0	1	1	0	1	0	1	1	0
1	20	1	2	1	2	1	5	4	4	1	2	2	2	3	4	3	4	3	3	3	4	4	4	3	7	3	3	2	1	0	0	2	1	1	1	0	0	1	0	0	0	0	1	0	1	0	0	0	0
1	20	1	2	1	2	1	5	2	5	3	3	3	2	1	2	2	1	2	2	2	4	3	3	1	1	4	4	2	0	0	0	1	1	1	0	0	0	0	0	0	1	0	0	0	0	0	0	0	0
1	20	1	2	1	2	1	5	4	4	4	5	4	4	2	2	3	4	4	4	4	4	1	3	4	6	4	4	4	0	0	1	1	0	0	1	0	0	1	0	0	0	0	0	0	0	0	0	0	0
2	20	1	2	1	2	1	5	3	4	4	3	4	3	2	2	3	1	2	2	3	4	3	3	9	8	4	4	2	0	0	1	0	0	0	0	0	0	0	0	0	0	0	0	0	0	1	1	0	1
2	20	1	2	1	2	1	4	3	4	5	3	3	3	1	2	2	3	4	4	3	4	4	3	4	3	4	3	2	1	0	0	1	1	1	1	1	0	1	1	0	0	1	1	0	1	1	1	0	1
2	20	1	2	1	1	1	5	1	5	4	4	3	2	2	2	3	3	4	4	2	4	4	4	0	0	2	3	3	0	1	0	0	0	0	0	0	1	0	1	0	0	0	0	0	0	1	0	0	0
1	20	2	2	1	2	1	4	3	4	4	4	4	3	2	2	3	3	2	4	3	4	4	4	3	4	2	2	1	1	1	1	2	1	1	1	1	0	1	0	0	1	0	0	1	1	1	0	0	1
1	20	1	2	1	2	1	5	3	4	3	4	3	3	2	3	4	2	3	4	3	4	4	4	5	5	4	4	2	0	0	1	1	1	0	0	0	0	0	0	0	0	0	0	0	0	0	1	0	0
2	20	3	2	1	1	4	4	4	4	3	3	3	3	3	2	3	1	2	3	4	4	4	4	4	5	1	2	2	0	0	1	1	1	1	0	0	0	0	0	0	0	0	1	1	0	0	1	0	0
2	20	1	2	1	1	3	3	4	3	3	3	3	3	3	4	2	2	3	3	3	3	2	3	2	4	3	3	2	1	1	2	1	1	1	1	0	0	1	1	0	0	0	1	0	0	1	2	1	1
1	20	1	2	1	2	1	4	3	4	5	4	3	4	3	3	3	3	3	3	4	4	4	4	5	0	4	4	4	1	1	1	2	2	2	1	0	0	0	0	0	1	0	0	0	0	0	0	0	0
1	20	1	2	1	2	1	5	5	4	3	4	3	3	1	1	4	3	3	4	3	4	4	4	6	7	2	2	3	0	0	2	0	1	1	1	0	0	0	0	0	0	0	1	1	0	0	1	0	0
2	20	1	2	1	2	1	5	2	4	4	4	3	3	2	2	2	3	2	3	3	4	4	4	5	6	2	4	3	0	0	0	0	0	0	0	0	0	0	0	0	0	0	0	0	0	0	0	0	1
2	20	1	2	1	1	1	5	2	2	5	4	1	2	4	2	2	3	2	4	4	4	4	3	3	3	3	1	4	1	2	1	0	0	1	0	0	1	1	0	0	1	1	0	1	0	1	0	0	2
2	20	1	2	1	2	1	5	2	4	3	4	3	2	1	2	4	3	4	4	4	4	4	4	3	3	4	4	4	1	1	0	0	1	1	1	0	0	0	0	0	0	0	0	0	0	0	1	0	0
1	20	2	2	1	1	3	4	4	5	3	3	3	3	4	4	3	2	2	4	4	4	4	4	6	8	4	4	4	4	4	0	1	1	3	2	1	1	1	0	0	1	0	0	0	3	2	0	0	1
2	20	2	2	1	2	1	5	3	3	4	5	3	2	2	2	3	1	3	3	4	4	4	3	6	3	2	2	2	0	0	2	1	2	2	1	0	0	0	0	0	0	0	0	0	0	0	1	0	0
2	20	2	2	1	2	1	4	4	4	4	4	3	3	2	1	3	3	3	4	3	4	4	3	7	4	2	3	3	0	0	1	1	1	1	1	0	0	0	0	0	0	0	0	0	0	0	2	0	0
2	20	1	2	1	1	1	4	3	5	4	3	2	3	4	4	3	3	4	2	2	2	2	3	2	2	2	3	3	0	0	1	1	0	1	1	0	0	1	0	0	1	0	0	1	1	0	1	0	0
2	20	1	2	1	2	1	5	3	5	5	4	2	4	2	3	3	1	3	4	4	4	4	4	5	4	2	4	4	0	0	0	1	1	1	0	0	0	0	0	0	0	1	0	0	0	0	0	0	0
1	20	1	2	1	2	1	4	4	4	4	4	3	3	3	4	2	2	1	3	4	4	4	4	4	4	2	3	3	0	0	0	0	0	0	1	0	0	0	1	1	0	0	0	0	0	1	0	0	0
1	20	2	2	1	2	1	4	2	2	4	3	2	3	2	2	3	3	4	4	4	4	4	4	6	4	4	4	4	1	1	1	2	1	2	2	1	0	0	0	0	0	0	1	0	1	0	1	0	1
1	20	2	2	1	1	1	2	1	4	3	4	3	3	2	2	3	2	4	1	4	4	4	4	5	0	3	3	2	1	1	2	2	1	1	2	0	0	0	0	0	0	0	1	1	1	1	1	1	1
2	20	1	2	1	2	1	4	5	4	5	5	4	3	2	4	3	3	2	3	4	4	4	3	4	5	4	3	4	0	1	2	1	1	2	1	0	0	1	0	1	0	1	1	0	1	0	1	0	1
2	20	2	2	1	2	3	4	4	4	4	4	3	3	2	2	3	3	2	3	4	4	3	3	1	1	2	3	2	1	1	2	2	1	0	1	0	0	0	0	0	0	1	1	1	1	0	1	1	1
2	20	1	2	1	1	1	4	2	5	5	4	2	3	1	2	4	3	4	4	4	3	4	3	8	8	4	4	4	1	0	1	1	1	1	1	1	0	1	0	1	0	0	1	0	0	1	1	0	1
2	20	1	2	1	2	1	5	3	4	4	5	3	2	2	1	3	4	4	4	4	4	4	4	4	5	4	4	3	0	0	1	1	0	0	0	0	0	0	0	0	0	0	0	0	0	0	1	0	0
1	20	1	2	1	2	3	5	4	4	4	4	4	3	2	2	3	3	4	4	4	4	4	3	3	2	2	3	4	0	0	2	0	0	0	0	0	0	0	0	0	0	0	0	0	0	0	0	1	1
1	20	1	2	1	2	1	4	4	3	3	3	3	3	3	4	3	1	1	3	2	4	4	4	1	2	2	2	2	1	1	2	2	1	1	1	0	0	0	0	0	0	0	1	0	1	1	1	1	0
1	20	2	2	1	2	1	5	3	3	4	5	3	2	2	2	2	1	4	4	3	4	4	4	5	5	2	3	2	1	1	0	2	1	2	1	0	0	0	0	1	0	1	1	1	0	1	1	0	1
1	20	2	2	1	2	1	5	5	4	3	3	4	4	2	1	3	3	3	4	4	4	4	2	5	4	4	4	4	2	2	3	1	1	2	1	0	0	0	0	0	0	0	0	0	1	1	1	0	0
1	20	1	2	1	1	1	4	4	3	4	3	2	4	3	2	3	4	3	3	4	4	4	4	4	6	4	4	2	1	1	2	2	1	1	0	1	0	0	1	1	1	0	0	1	1	1	0	0	0
2	20	1	2	1	1	1	5	4	4	5	3	4	3	2	4	3	1	2	3	2	4	4	3	3	3	2	1	2	1	1	2	0	0	0	0	1	0	0	0	1	0	1	1	0	0	1	1	1	0
2	20	2	2	1	2	1	5	4	4	3	2	3	1	1	1	3	3	2	3	4	4	4	3	6	6	2	3	3	0	0	0	0	0	1	0	0	0	0	0	0	0	0	1	1	0	1	0	1	0
2	19	1	2	1	2	1	4	2	3	2	2	2	2	4	3	2	4	1	2	1	3	3	2	0	2	1	2	1	0	0	0	2	3	0	1	0	0	0	1	0	2	0	3	0	0	1	0	0	1
2	19	1	2	1	2	1	5	2	5	4	2	1	1	1	4	3	4	1	3	2	4	1	2	1	3	2	2	1	0	0	0	1	1	0	0	1	1	0	0	0	0	0	1	1	2	2	0	1	0
2	19	1	2	1	2	1	4	5	4	4	4	4	4	3	3	3	3	2	3	4	4	4	4	7	4	2	2	3	2	1	0	2	1	1	0	0	1	0	0	0	0	0	0	0	0	0	0	0	0
1	19	1	2	1	1	4	3	3	4	2	3	1	1	3	3	2	2	1	2	1	3	1	2	0	0	1	1	1	1	1	0	2	1	1	1	0	0	0	0	0	0	0	0	0	0	0	1	1	1
1	19	2	2	1	2	1	4	4	4	4	3	4	4	4	2	2	3	3	4	3	4	3	3	4	6	4	4	3	1	3	2	1	1	1	0	1	0	1	1	0	1	0	1	0	1	0	1	1	0
2	19	1	2	1	2	1	4	4	5	3	3	3	1	3	3	2	4	1	3	4	4	4	4	6	7	2	2	3	0	0	0	0	2	0	0	0	0	1	0	0	0	0	0	0	0	0	0	0	0
1	19	1	2	1	2	1	5	1	5	4	5	4	4	1	1	4	3	4	4	4	4	4	4	3	4	4	4	4	0	0	0	0	0	0	0	0	0	0	0	0	0	0	0	0	0	0	1	0	0
2	19	1	2	1	2	1	5	2	4	4	5	4	2	2	1	4	4	4	4	4	4	4	4	6	3	4	4	3	0	0	0	1	0	0	0	0	0	0	0	0	0	0	0	0	0	0	1	0	0
1	19	1	2	1	1	1	4	3	3	3	3	2	2	3	3	2	4	2	2	2	4	4	3	2	4	4	4	2	1	1	0	1	1	1	1	0	0	0	0	0	0	0	1	1	0	0	1	0	0
1	19	1	2	1	2	1	5	3	4	4	5	2	2	2	2	3	1	3	4	4	4	4	4	6	7	2	3	3	1	1	0	1	1	0	0	0	0	0	0	0	0	0	0	1	0	0	2	0	0
2	19	1	2	1	2	1	5	3	4	2	4	3	3	3	3	4	3	3	3	3	4	4	3	4	0	3	4	3	1	1	0	0	0	0	0	1	0	0	0	0	0	0	0	0	0	1	1	0	0
1	19	1	2	1	1	1	4	4	5	1	3	3	2	2	1	3	3	4	4	4	4	4	4	0	5	2	4	4	0	0	0	2	0	1	2	0	0	0	0	0	0	0	0	0	0	1	1	1	0
2	19	1	2	1	2	1	5	3	3	4	4	3	4	2	1	2	3	4	3	4	4	4	3	6	5	2	2	3	0	0	0	0	0	0	0	0	0	1	0	0	1	0	1	0	0	0	0	0	0
2	18	1	2	1	2	1	5	4	4	3	3	2	1	4	4	2	4	2	4	3	4	4	4	0	3	2	4	3	0	0	0	0	0	1	0	0	0	1	0	0	1	1	1	1	0	1	1	0	0
2	18	1	2	1	2	1	4	4	5	4	5	2	3	2	2	2	1	4	4	4	4	4	4	2	2	4	4	4	0	1	1	1	1	1	1	1	0	1	0	1	0	0	0	1	1	0	1	0	0
2	18	2	2	1	2	4	5	4	4	4	4	2	3	2	2	3	3	4	4	4	4	4	4	3	3	3	3	2	1	0	1	0	1	1	1	0	1	0	1	1	0	1	0	1	0	1	1	1	0
1	18	1	2	1	2	1	5	3	4	3	2	3	2	1	1	3	3	2	3	3	4	4	4	4	4	4	4	2	2	2	2	2	3	2	0	0	1	1	0	1	0	1	1	0	1	0	1	0	1
2	18	2	2	1	1	1	5	3	4	5	4	3	3	2	2	3	3	2	2	3	4	3	2	1	3	2	3	2	0	0	0	1	1	2	1	0	0	1	0	0	0	0	0	0	0	0	0	0	0
2	18	1	2	1	2	3	5	5	4	2	4	4	3	3	3	2	3	3	3	3	4	4	4	3	0	4	3	2	2	1	1	0	0	0	0	1	0	0	0	1	0	0	2	1	1	1	1	0	0
2	18	2	2	1	2	1	5	3	4	5	3	5	4	2	2	4	3	3	4	3	4	4	4	4	5	4	4	4	1	2	1	1	2	1	2	0	1	0	1	0	1	0	0	1	0	1	1	0	1
1	18	3	2	1	2	3	5	4	4	3	4	3	3	2	2	2	3	4	3	3	4	4	2	1	1	2	3	3	0	0	2	2	1	0	0	1	0	0	1	1	0	0	0	1	0	0	0	1	0
1	30	1	2	1	2	1	5	3	5	2	3	3	3	4	4	3	4	1	3	3	4	4	3	4	3	2	3	2	1	1	2	1	1	1	1	1	1	0	0	0	0	0	1	0	1	1	0	0	0
1	30	1	2	1	1	1	5	4	3	4	4	2	2	3	3	2	3	1	3	4	4	4	3	5	5	2	4	2	1	1	2	2	1	1	1	0	0	1	0	0	0	0	0	0	1	0	0	0	0
2	30	2	2	1	2	4	4	4	3	4	4	4	1	2	2	3	3	3	2	3	4	4	3	5	4	2	2	1	0	0	1	0	0	0	0	0	0	1	1	1	0	1	0	0	0	0	0	0	0
1	28	3	2	1	2	1	4	4	4	4	4	4	4	2	3	3	4	3	3	4	4	4	4	3	5	4	4	2	0	0	1	1	2	1	0	0	1	2	0	0	0	0	0	0	0	0	0	0	0
2	28	2	2	1	2	1	2	1	5	3	3	3	2	2	2	2	4	4	3	4	4	4	3	3	5	4	3	2	2	2	1	1	1	1	0	1	0	0	0	0	1	0	0	0	1	1	1	0	0
1	28	3	2	1	2	1	5	4	3	4	4	3	3	3	2	3	1	2	3	3	4	4	3	6	7	2	2	2	2	2	1	2	1	2	1	1	0	1	0	0	0	0	0	1	1	0	0	0	0
2	28	3	2	1	2	1	4	4	4	4	3	3	3	2	4	2	3	2	2	3	4	4	2	5	3	2	3	2	0	0	0	0	1	0	0	0	0	0	0	0	0	0	1	0	0	0	1	0	0
1	27	2	2	1	1	4	4	4	4	4	4	3	4	4	3	3	3	4	4	4	4	3	3	4	5	4	4	2	1	1	0	1	0	0	0	0	0	1	0	0	0	0	0	0	0	1	1	0	0
2	26	1	2	1	2	1	4	3	2	4	5	4	4	3	2	4	1	4	3	3	4	4	3	4	3	3	3	2	2	1	0	1	2	1	2	1	0	1	0	0	1	0	0	1	2	0	1	1	0
1	26	1	2	1	1	1	5	5	4	4	4	3	4	2	2	3	4	4	3	4	4	4	4	4	4	4	4	2	1	2	1	1	0	0	0	0	1	0	0	1	0	1	1	0	1	0	0	1	0
1	25	2	2	1	2	1	5	3	4	4	3	3	3	3	2	3	2	3	1	2	4	3	3	3	1	1	3	2	1	1	2	3	2	3	3	1	0	0	0	1	2	0	0	0	1	2	0	0	0
1	25	1	2	1	2	1	5	2	4	4	4	4	3	3	2	3	2	4	4	4	4	3	2	1	2	2	4	1	0	0	1	2	1	0	0	0	1	0	0	0	1	0	1	0	0	0	1	0	0
1	25	1	2	1	2	3	4	4	3	4	4	4	3	2	3	3	3	2	2	3	4	4	3	4	3	2	3	2	2	2	1	1	1	2	1	0	1	0	1	1	0	1	0	1	1	1	1	0	1
1	25	2	2	1	2	4	4	4	4	4	4	3	3	4	3	3	3	2	3	4	4	4	3	6	7	4	4	4	1	1	0	1	2	1	2	1	1	0	1	0	1	0	1	1	1	1	0	0	0
2	25	2	2	1	2	4	5	3	5	4	3	4	3	2	1	2	3	2	3	4	4	4	4	2	3	2	3	2	0	0	1	1	0	0	0	0	0	1	0	0	0	1	1	0	0	0	1	0	0
2	25	1	2	1	1	3	4	4	4	3	4	3	3	4	4	3	3	3	3	3	4	4	4	4	6	2	3	3	1	0	0	1	1	2	1	0	1	0	0	0	0	0	1	1	1	1	1	0	0
2	24	3	2	2	2	5	4	2	5	3	3	3	1	3	3	3	1	1	2	3	4	1	2	2	3	2	3	2	1	0	0	1	1	0	1	1	0	0	0	0	0	0	0	0	0	1	0	0	0
1	24	2	2	1	2	1	5	4	4	4	3	3	4	2	2	2	3	2	3	3	4	4	3	1	2	2	4	2	0	0	0	0	0	0	0	0	0	1	0	1	1	1	2	1	0	2	0	0	0
2	24	2	2	1	2	1	5	2	4	3	4	4	3	2	1	3	3	3	3	3	4	3	3	4	5	2	3	2	0	0	1	0	1	1	0	1	0	0	0	1	0	0	0	0	1	0	0	0	0
1	24	2	2	1	2	1	5	3	4	4	4	3	3	2	2	3	3	3	4	3	4	4	3	5	5	2	2	2	1	1	1	1	1	1	1	1	0	0	1	1	1	0	1	1	1	0	1	0	0
2	24	2	2	1	2	1	5	3	4	4	3	3	2	1	2	2	4	3	3	4	4	3	2	3	4	2	2	2	1	1	2	1	1	1	0	0	0	0	0	0	0	0	1	0	0	1	0	0	0
1	24	2	2	1	2	4	5	5	4	4	4	3	2	2	1	3	3	4	4	4	4	4	3	3	4	4	4	4	0	0	1	2	1	1	0	0	0	1	1	0	1	0	0	0	0	1	0	0	1
2	23	1	2	2	2	1	5	4	4	4	4	1	1	3	3	3	4	1	3	2	4	4	4	0	5	2	4	1	0	0	0	1	0	0	0	1	0	0	1	0	1	0	1	1	2	1	1	1	1
1	23	2	2	1	2	1	4	1	5	3	4	1	1	1	4	3	4	1	2	2	4	1	3	1	3	2	4	2	0	0	1	2	1	1	1	0	0	1	0	0	1	0	1	0	1	0	0	0	0
2	23	1	2	1	2	1	4	4	4	4	4	3	3	3	3	3	3	3	4	3	4	3	3	3	3	4	4	4	0	0	0	0	1	2	1	1	1	1	1	0	0	0	0	0	0	0	0	0	0
2	23	1	2	1	2	1	5	3	4	4	3	4	3	2	2	2	3	4	3	4	4	4	3	4	5	2	3	2	0	0	1	0	0	0	0	0	0	0	0	0	0	0	0	1	0	0	0	0	1
2	23	2	2	1	2	4	5	3	3	3	4	3	3	2	2	2	3	4	4	3	4	3	4	0	0	2	3	3	1	1	1	1	1	1	2	1	1	0	0	0	0	0	0	1	2	2	0	0	0
1	23	3	2	1	1	2	5	4	4	3	4	5	3	2	4	4	4	4	4	3	4	4	3	5	5	4	4	2	1	1	0	0	1	0	1	1	0	0	1	1	1	0	0	0	0	1	1	1	0
1	23	3	2	1	2	1	4	4	5	3	2	3	2	4	4	2	3	2	3	3	4	3	2	3	4	2	3	2	1	1	2	2	1	2	1	1	0	0	0	0	0	0	1	0	0	0	0	0	0
1	23	2	2	1	2	1	5	2	5	5	4	4	3	2	2	3	3	1	3	3	4	4	4	2	5	2	3	2	0	0	1	1	1	1	0	0	0	0	0	0	0	0	0	0	1	0	1	0	0
2	23	1	2	1	2	1	5	3	4	4	5	3	3	2	2	3	3	4	4	4	4	3	3	3	3	4	4	3	0	0	1	1	1	0	0	0	0	1	0	0	0	1	0	0	0	0	0	0	0
2	23	1	2	1	1	4	5	1	2	5	4	3	3	2	2	3	3	4	4	4	4	4	4	5	5	2	2	3	1	0	1	3	2	2	2	0	0	0	0	0	0	0	0	0	0	1	0	1	0
1	22	1	2	1	2	1	5	4	3	2	4	4	4	1	3	2	4	2	3	3	4	4	3	2	1	4	4	3	1	0	2	1	0	1	0	0	0	1	0	0	0	0	0	0	0	1	1	0	1
1	22	1	2	1	2	4	3	2	2	3	4	2	2	2	2	2	1	2	4	4	4	4	4	6	0	2	2	3	0	0	0	0	0	0	0	0	0	0	0	0	0	0	0	0	0	0	1	0	1
2	22	2	2	1	1	1	5	3	5	5	5	3	3	4	4	2	3	4	3	2	4	4	4	2	2	2	2	3	2	3	3	2	3	0	1	0	1	1	0	0	2	0	3	2	1	0	0	0	0
2	22	1	2	1	2	1	4	3	4	3	4	2	2	1	3	3	3	3	4	3	4	4	3	6	6	2	4	2	1	1	1	1	1	1	1	1	0	0	0	0	1	0	0	1	1	1	0	0	0
2	22	2	2	1	2	4	5	1	4	3	4	3	3	2	4	2	1	1	3	2	4	3	1	0	3	2	2	3	1	1	0	1	1	1	0	0	0	0	0	0	0	0	0	0	0	0	1	0	1
2	22	1	2	1	1	1	5	3	5	4	4	4	3	1	2	4	3	4	4	4	4	4	4	6	4	4	4	4	0	1	1	0	0	1	0	0	0	1	0	0	0	0	0	0	0	0	1	0	0
1	22	2	2	1	2	1	5	3	3	4	3	3	2	1	2	3	2	2	3	2	4	2	1	3	3	2	3	2	1	1	2	2	1	1	1	1	0	1	0	1	0	0	1	0	0	1	0	1	1
1	22	1	2	1	2	1	5	3	4	3	3	2	3	4	4	2	3	3	1	1	4	4	4	3	3	2	2	2	0	0	1	0	0	2	1	0	0	0	1	0	0	0	0	0	0	0	0	0	1
2	22	1	2	1	2	1	4	2	4	4	4	4	3	2	2	4	3	4	4	4	4	4	3	3	3	4	4	4	0	1	0	0	1	1	1	1	1	0	1	0	1	0	0	1	0	1	0	1	0
2	22	1	2	1	2	1	5	2	3	4	4	4	3	1	2	4	3	4	4	4	4	4	3	3	3	4	4	4	0	1	0	0	1	1	1	0	1	0	1	0	1	1	0	1	0	0	0	1	0
2	22	1	2	1	2	1	5	2	4	4	4	4	3	1	2	4	3	4	4	4	4	4	3	3	3	4	4	3	0	1	0	0	2	1	1	0	1	0	1	0	0	1	0	1	0	0	1	0	1
2	22	1	2	1	2	1	5	2	3	4	4	4	3	1	2	4	3	4	4	4	4	4	3	3	3	4	4	4	1	0	1	0	2	1	1	1	1	0	0	1	0	0	0	1	0	0	1	0	1
2	22	1	2	1	2	1	1	2	3	4	4	4	3	1	2	4	3	4	4	4	4	4	3	3	3	4	4	4	0	1	0	0	2	1	1	0	1	0	0	1	0	0	0	1	1	0	1	0	1
2	22	1	2	1	2	1	4	2	3	4	4	4	3	1	2	4	3	4	4	4	4	4	3	3	3	4	4	4	1	0	1	0	1	1	1	0	1	1	0	0	1	0	0	1	0	0	0	1	1
2	22	1	2	1	2	1	5	2	3	4	4	4	2	1	2	4	3	4	4	4	4	4	3	3	3	4	4	4	1	1	0	0	1	1	1	1	1	0	0	1	0	0	0	1	0	0	0	1	0
2	22	1	2	1	2	1	5	2	3	4	4	3	2	1	2	4	3	4	4	4	4	4	3	3	3	4	4	4	1	1	0	0	1	1	1	0	1	0	0	1	0	0	0	1	1	0	1	0	1
2	22	3	2	1	2	4	5	3	5	4	5	3	3	1	1	4	2	4	4	4	4	4	4	3	3	4	4	4	0	1	2	0	0	0	1	0	0	1	1	0	1	0	0	0	1	0	1	0	0
1	22	2	2	1	2	1	5	3	4	4	4	2	1	1	1	2	4	4	4	4	4	4	4	6	5	3	2	2	0	0	0	0	0	0	0	0	0	0	0	0	1	1	2	0	3	3	3	0	2
2	22	2	2	1	2	1	5	4	4	4	4	4	3	2	2	3	3	2	3	3	4	4	3	8	7	2	4	3	1	2	1	2	1	1	1	1	0	1	0	0	0	0	1	0	1	1	1	0	1
2	22	2	2	1	2	1	5	4	4	4	5	4	2	2	4	3	3	4	4	4	4	4	4	5	6	4	4	4	1	0	1	0	1	1	0	1	0	0	0	0	0	0	0	0	0	0	1	0	0
2	22	2	2	1	2	1	5	2	4	2	4	4	3	2	2	3	3	2	4	3	4	4	4	4	3	4	4	4	1	0	1	1	0	0	0	0	0	1	0	0	1	0	1	0	0	0	1	0	0
1	22	2	2	1	2	1	5	3	4	4	4	3	3	3	2	3	3	2	2	2	4	4	4	5	3	2	3	2	1	1	1	1	1	1	1	1	0	1	0	0	1	0	0	1	0	0	0	1	1
1	22	2	2	1	2	1	5	3	4	3	4	4	2	2	2	4	3	4	4	4	4	4	4	3	4	4	4	4	0	0	1	1	0	0	0	0	0	0	1	0	0	0	0	0	0	0	0	0	1
1	22	1	2	1	1	1	5	5	4	4	4	4	4	3	5	3	4	4	4	4	4	4	4	5	7	3	4	2	0	0	1	0	0	0	0	0	0	0	0	0	0	1	0	0	0	0	0	1	0
1	22	2	2	1	2	1	5	4	5	5	4	3	3	2	2	3	3	2	4	4	4	4	4	6	7	2	3	3	0	0	1	1	2	1	1	1	0	1	0	0	0	0	0	0	0	0	0	0	0
1	22	1	2	1	2	1	5	4	3	4	3	3	2	2	2	4	3	4	4	4	4	4	3	7	8	3	4	3	1	0	1	1	1	0	0	0	0	0	0	0	1	0	0	0	0	0	1	0	0
2	22	2	2	1	1	1	3	4	3	4	2	4	2	2	2	2	2	2	2	3	4	2	2	3	2	2	2	2	1	3	3	1	3	1	1	0	0	1	0	1	2	0	3	1	0	2	3	2	1
1	22	2	2	1	2	3	5	4	3	4	5	4	3	4	4	4	3	3	3	3	4	3	4	6	6	4	4	3	2	1	3	2	2	2	2	1	0	0	1	0	0	0	0	0	0	0	0	0	0
1	22	1	2	1	2	1	5	3	4	4	4	4	2	2	2	4	3	3	3	3	4	3	4	2	4	2	4	2	0	0	0	0	0	0	0	0	1	0	0	1	0	0	0	0	0	0	0	1	0
2	22	1	2	1	2	1	5	4	5	4	5	4	2	1	2	3	1	2	3	4	4	4	3	3	6	4	4	2	0	0	1	0	0	0	0	0	0	1	0	1	0	0	0	0	0	0	0	0	0
2	22	1	2	1	2	1	4	5	3	3	4	3	3	2	2	4	3	4	4	4	4	3	4	3	3	4	4	4	0	1	0	0	2	1	1	1	0	1	1	0	0	0	0	1	0	1	0	1	1
2	22	1	2	1	2	1	4	2	4	4	4	4	3	1	2	4	3	4	4	4	4	4	3	3	3	4	4	3	0	1	0	0	2	1	1	1	0	1	0	0	1	0	0	1	0	0	1	0	1
2	22	1	2	1	2	1	5	2	3	4	4	4	3	1	2	4	3	4	4	4	4	4	3	3	3	4	4	4	0	1	0	0	2	1	1	0	1	1	0	0	1	1	0	1	0	1	0	1	0
2	22	1	2	1	2	1	4	2	3	4	4	5	3	1	2	4	3	4	4	4	4	4	3	3	3	4	4	4	1	1	0	0	1	1	1	0	1	1	0	1	0	0	0	0	1	0	0	1	0
2	22	1	2	1	2	1	5	2	3	4	4	3	2	1	2	4	3	4	4	4	4	4	3	3	3	4	4	4	0	1	0	0	1	1	1	1	1	0	0	1	0	0	0	1	1	0	0	0	1
1	22	2	2	1	2	5	5	3	4	3	4	3	3	4	4	3	3	3	3	3	4	4	4	4	3	3	3	3	0	0	1	1	2	2	2	0	0	1	0	0	0	0	1	1	1	1	0	1	1
2	22	2	2	1	2	1	5	3	5	3	4	3	2	1	2	2	3	3	2	4	4	4	3	0	4	2	3	4	1	0	1	2	0	1	0	0	0	0	0	0	0	0	1	1	1	0	1	0	0
2	21	1	2	1	2	1	5	3	5	3	2	3	1	3	3	3	4	1	2	1	4	4	3	1	4	2	3	2	0	0	0	1	1	1	1	1	0	0	0	0	0	0	1	1	0	0	1	0	0
2	21	1	2	1	2	1	5	3	5	1	2	3	2	3	3	3	4	2	2	1	4	4	3	0	0	2	3	2	2	2	2	2	2	1	3	1	0	1	1	0	1	0	2	1	1	1	0	1	2
2	21	1	2	1	2	1	5	3	4	4	2	4	4	3	2	4	2	2	3	3	4	4	4	5	6	4	3	2	1	1	1	1	2	2	2	0	0	0	0	0	0	0	1	0	1	1	1	1	1
1	21	1	2	1	2	1	5	3	3	4	4	3	4	4	4	3	4	1	2	3	4	4	2	3	2	2	3	3	1	1	2	2	2	2	2	1	1	1	0	0	0	0	1	0	1	0	1	0	0
2	21	1	2	1	2	1	5	3	4	4	4	3	3	2	2	3	3	1	4	4	4	3	3	6	0	4	3	3	1	1	1	1	0	1	0	0	0	0	0	1	0	0	1	1	1	1	0	1	0
2	21	1	2	1	2	1	5	2	3	3	3	3	2	2	2	2	3	4	4	3	4	4	3	3	3	2	2	2	0	0	1	1	0	0	1	0	0	1	1	0	1	0	1	1	0	0	0	0	0
1	21	1	2	1	2	1	4	2	4	3	4	3	2	2	2	3	3	4	3	4	4	4	3	2	5	4	4	2	0	0	1	1	0	0	0	0	0	1	1	0	0	0	0	0	1	0	0	0	2
1	21	1	2	1	2	1	4	2	4	4	5	2	4	2	2	4	3	4	4	4	4	4	4	6	4	4	4	3	1	0	1	1	1	1	1	1	0	1	1	0	0	1	1	0	0	1	1	0	1
2	21	1	2	1	2	1	5	3	5	4	4	3	3	2	2	4	3	4	4	4	4	4	3	5	6	4	4	4	1	0	2	0	1	1	2	0	1	1	1	0	0	0	0	0	1	0	0	0	0
2	21	1	2	1	2	1	5	4	5	4	5	4	2	1	2	4	3	4	4	4	4	4	4	7	7	4	4	4	0	0	1	0	1	0	0	0	0	1	0	0	0	0	0	0	0	0	1	0	0
1	21	2	2	1	2	1	5	3	5	5	4	2	2	1	1	4	3	4	4	4	4	4	4	7	7	4	4	4	0	0	1	0	0	0	0	0	0	0	0	0	0	0	1	1	0	0	0	0	0
1	21	1	2	1	2	1	5	4	4	4	4	3	3	2	1	3	3	2	3	4	4	3	3	3	3	2	4	3	2	1	2	0	1	2	1	0	0	1	1	1	0	0	1	1	0	1	1	0	0
1	21	1	2	1	2	1	5	4	3	3	2	3	3	3	2	3	3	4	4	4	4	4	4	5	5	4	4	3	1	0	2	1	2	1	1	0	0	0	0	0	0	0	0	0	1	0	1	0	0
2	21	2	2	1	1	1	5	5	5	4	4	1	2	1	4	2	3	2	2	1	4	1	1	3	4	2	2	3	0	0	0	0	1	0	0	1	0	1	1	0	0	0	1	0	0	1	1	0	0
1	21	1	2	1	2	1	5	4	4	5	3	3	2	2	2	3	1	3	3	2	4	4	3	3	4	2	3	2	0	1	1	0	1	1	0	0	0	1	0	0	1	0	0	0	0	1	1	0	0
1	21	2	2	1	1	1	5	3	3	3	4	3	3	1	2	2	3	2	2	3	4	4	3	4	4	2	2	3	2	0	1	1	1	3	0	0	0	1	0	0	1	1	0	0	0	1	1	1	0
1	21	1	2	1	2	1	4	3	4	4	4	2	1	2	2	2	4	3	3	3	4	4	4	5	5	2	2	2	1	1	1	1	0	0	0	0	0	0	0	1	1	0	1	0	2	2	2	0	2
2	21	1	2	1	2	1	4	4	5	4	3	3	4	2	1	3	3	3	3	2	4	3	2	5	0	2	4	3	1	0	1	1	2	1	1	1	0	1	0	0	0	0	0	0	1	1	0	0	1
1	21	1	2	1	1	1	5	4	4	4	4	4	3	1	4	2	3	2	3	3	4	4	2	5	7	2	4	2	1	1	2	1	1	1	1	0	0	1	1	1	1	0	1	1	1	1	0	0	1
1	21	2	2	1	2	1	5	3	5	4	4	2	2	1	1	2	3	3	4	4	4	4	4	6	8	4	4	3	0	0	0	0	4	0	0	0	0	0	0	0	0	0	1	1	0	1	1	1	1
1	21	1	2	1	2	1	4	4	5	2	4	2	1	2	2	2	3	1	2	2	4	4	3	3	3	3	3	2	0	0	1	1	0	0	0	0	0	0	0	0	0	0	1	0	0	1	0	0	0
1	21	2	2	1	1	1	4	3	4	4	4	3	2	2	2	4	3	2	4	3	4	3	4	4	5	2	3	2	0	1	1	1	2	1	0	0	0	0	0	0	0	1	1	0	0	1	1	0	0
2	21	1	2	1	2	1	4	3	3	4	4	3	1	2	2	2	2	2	1	3	4	4	4	2	3	2	2	1	3	4	3	4	1	1	1	1	0	1	1	0	1	0	1	0	2	2	3	3	1
2	21	1	2	1	2	1	1	2	3	4	4	4	3	1	2	4	3	4	4	4	4	4	3	3	3	4	4	4	0	1	0	0	2	1	1	0	1	0	0	1	0	0	0	1	0	0	1	0	1
2	21	2	2	1	2	1	5	4	4	4	4	3	3	1	1	3	3	4	4	4	4	4	4	4	4	4	4	4	0	1	2	0	0	0	0	1	0	0	0	0	0	0	1	0	0	0	0	0	0
1	21	1	2	1	2	1	5	4	4	4	4	4	4	2	2	3	3	4	3	4	4	4	4	3	3	4	4	4	0	1	1	1	1	1	1	1	1	0	0	1	0	1	1	0	0	0	1	0	0
1	21	1	2	1	2	1	4	2	4	4	4	3	4	3	3	3	3	3	3	4	4	4	4	4	5	4	4	2	1	1	2	2	1	1	1	1	0	1	0	0	0	0	0	1	1	1	1	0	1
2	21	1	2	1	2	1	4	4	4	1	2	2	2	2	2	2	3	1	2	3	3	2	3	3	2	2	4	1	2	1	3	0	1	1	3	1	0	0	0	0	0	0	0	1	3	0	0	0	1
1	21	1	2	1	2	1	5	2	5	5	4	3	3	2	2	3	3	2	3	3	4	4	4	5	5	2	3	3	0	0	1	1	0	0	0	0	0	1	0	0	0	0	1	0	0	0	0	0	0
2	21	1	2	1	2	1	4	3	4	3	3	3	3	3	2	3	3	3	3	2	4	4	3	2	3	3	2	2	1	1	1	1	1	2	2	1	0	0	0	0	0	1	0	0	0	0	0	0	0
2	20	1	2	2	2	1	5	3	4	4	2	3	1	5	1	3	4	1	3	2	4	4	4	1	6	2	2	3	2	0	0	2	3	2	1	1	0	0	0	0	1	0	0	0	0	2	0	0	0
1	20	1	2	1	2	1	5	5	5	4	4	3	3	2	3	2	4	1	3	2	4	1	1	7	7	2	3	2	0	0	0	1	0	0	0	1	1	0	0	0	0	0	0	1	0	0	1	0	0
1	20	1	2	1	2	1	4	4	3	3	4	3	3	4	3	3	2	1	2	2	4	4	3	3	0	2	3	2	1	1	0	2	2	2	2	1	0	1	0	1	0	1	2	1	2	1	1	1	0
1	20	1	2	1	2	1	4	2	4	1	4	3	3	3	3	3	3	3	3	4	1	1	1	0	0	2	3	2	0	0	0	1	0	0	0	0	0	0	0	1	0	1	0	0	0	1	0	1	0
2	20	1	2	1	2	3	5	4	4	3	4	3	2	2	2	2	3	3	4	2	4	3	3	4	5	2	4	2	0	0	1	2	1	0	0	1	0	0	0	0	1	1	1	1	0	0	0	0	0
1	20	2	2	1	2	1	5	3	3	4	4	2	3	2	3	3	3	2	4	4	4	3	2	3	6	2	3	2	1	0	2	2	2	1	2	0	0	1	1	0	1	0	0	1	1	1	1	0	1
2	20	2	2	1	2	1	5	1	4	4	4	3	3	1	1	3	3	4	4	4	4	4	4	2	5	4	4	3	1	0	0	1	0	0	0	0	0	0	0	0	0	0	0	0	0	1	0	1	0
1	20	1	2	1	2	1	5	3	3	4	4	2	3	2	2	3	3	4	4	3	4	3	3	2	5	4	3	3	0	0	1	2	0	1	0	0	0	0	0	1	1	0	0	0	0	0	1	1	0
2	20	1	2	1	1	1	3	4	3	3	3	4	2	2	3	2	2	2	2	3	3	2	3	4	1	2	3	2	0	3	3	1	1	1	0	0	0	0	0	0	0	0	1	1	0	0	1	1	1
1	20	1	2	1	2	1	5	4	5	4	4	1	2	3	2	3	3	4	3	3	4	3	2	4	4	2	3	2	1	1	0	2	1	2	0	0	0	0	0	0	0	0	1	0	1	0	0	0	0
1	20	2	2	1	2	1	4	3	4	3	4	3	3	3	3	3	3	3	3	3	4	4	4	7	7	2	3	2	2	2	2	0	0	0	3	1	0	0	0	0	0	0	2	0	0	1	0	0	0
1	20	1	2	1	2	1	4	2	3	3	4	4	4	3	2	2	3	2	3	1	4	3	2	0	0	2	2	2	2	1	1	1	1	2	1	1	1	0	0	0	1	0	1	0	1	1	1	0	0
1	20	1	2	1	2	1	4	3	4	4	3	3	3	2	2	3	3	2	3	3	4	3	3	2	1	2	4	2	1	0	1	0	1	0	0	0	0	1	1	0	1	0	1	1	0	0	0	0	1
2	20	1	2	1	2	1	5	5	4	5	5	3	2	2	2	2	4	4	4	4	4	4	4	2	2	3	3	3	0	1	1	1	0	1	0	0	1	0	0	0	1	0	1	1	0	1	0	1	0
2	20	1	2	1	2	1	5	4	5	3	2	3	3	3	2	2	3	2	3	4	4	4	4	5	4	2	3	1	1	1	0	1	1	2	1	0	0	1	0	0	0	0	0	0	1	0	0	0	0
1	20	1	2	1	2	1	5	2	5	4	5	4	3	2	2	3	4	4	3	4	4	4	4	3	3	4	4	3	0	0	0	0	0	1	1	0	0	0	1	1	1	0	0	0	0	0	0	0	0
2	20	2	2	1	2	1	5	3	3	3	3	3	3	3	3	2	3	4	4	4	4	4	3	3	6	2	4	2	0	0	1	0	0	0	0	0	1	0	0	1	1	0	0	0	0	0	0	0	1
1	20	2	2	1	1	3	4	4	4	3	3	1	2	2	2	1	1	3	3	4	4	4	4	1	1	4	4	2	0	0	1	1	0	0	0	0	0	0	0	0	0	0	1	1	0	1	1	0	0
1	20	1	2	1	2	1	5	4	4	4	4	4	3	4	4	3	1	4	4	3	4	4	4	5	5	2	4	2	0	0	0	0	0	0	0	0	0	1	0	0	0	0	0	0	0	0	1	0	0
2	20	1	2	1	2	1	5	4	4	5	4	4	4	3	2	3	3	2	3	4	4	4	3	5	6	4	3	4	1	0	1	1	1	1	2	1	0	1	0	1	0	1	1	0	1	0	0	1	0
1	20	1	2	1	2	1	5	5	4	4	4	3	2	2	3	4	3	3	3	3	4	3	3	3	3	4	4	3	0	0	0	0	1	1	0	0	1	0	1	0	1	0	0	1	0	0	1	0	1
2	20	1	2	1	1	1	4	4	4	4	4	3	3	2	3	3	4	3	4	4	4	4	3	3	3	2	3	2	2	2	3	2	1	2	2	1	0	0	0	0	0	0	0	0	0	0	0	1	0
1	20	1	2	1	2	1	5	3	3	5	5	3	3	3	3	4	3	4	4	4	4	4	4	5	5	4	4	3	0	1	1	1	1	0	0	0	0	0	0	0	0	0	0	0	0	1	1	1	1
1	20	1	2	1	2	3	5	4	4	4	4	3	2	2	2	4	3	2	3	3	4	4	3	7	7	2	3	2	2	1	2	1	2	1	0	0	0	0	0	0	0	0	0	1	0	0	1	0	0
2	20	2	2	1	2	1	5	1	4	2	5	3	3	2	1	2	3	3	3	4	4	4	4	2	1	2	3	3	0	0	2	0	0	0	0	0	1	1	0	0	0	0	0	1	0	0	1	0	0
1	20	2	2	1	2	1	5	3	3	5	4	4	4	2	2	2	3	3	2	4	4	4	3	4	7	3	2	4	0	0	1	0	0	0	0	0	0	0	0	0	1	0	0	1	0	0	0	0	0
2	19	1	2	2	2	1	3	4	4	4	3	1	1	2	4	2	4	4	2	4	3	1	4	2	3	2	3	4	1	0	0	1	1	0	0	0	0	0	0	0	0	0	1	0	1	1	0	1	0
2	19	2	2	1	1	1	5	1	5	3	5	3	4	3	1	3	4	3	4	4	4	3	3	5	6	4	3	4	0	1	2	0	0	0	0	0	1	1	0	1	0	0	2	1	0	0	1	0	1
2	19	1	2	1	2	1	4	1	5	4	3	3	2	2	3	3	4	1	3	1	4	4	3	2	3	2	3	2	0	0	0	1	0	0	1	1	1	1	0	0	0	0	1	1	0	0	0	2	0
2	19	1	2	1	2	1	4	3	4	3	4	3	3	3	3	4	3	3	3	3	3	4	3	5	7	3	3	3	1	1	1	1	1	1	1	0	0	1	1	1	0	1	1	0	0	1	0	0	1
2	19	1	2	1	2	1	4	3	5	3	3	1	2	2	5	4	3	2	3	4	3	1	4	2	4	3	2	3	2	0	0	2	2	2	1	0	0	0	0	0	0	0	0	0	1	0	1	1	1
2	19	1	2	1	2	1	5	4	5	3	2	1	2	2	3	3	4	2	2	2	4	4	4	1	3	2	3	1	1	0	0	1	2	1	0	0	0	1	0	0	1	0	1	1	1	0	1	0	0
2	19	1	2	1	2	1	4	3	4	3	2	4	5	3	4	2	4	1	1	2	3	3	2	3	2	2	2	2	1	1	0	2	2	4	2	1	1	0	0	0	1	0	0	1	3	1	1	2	0
1	19	2	2	1	2	1	5	5	4	5	5	3	2	3	4	4	3	2	3	2	4	4	4	9	4	2	3	2	1	2	2	2	1	1	2	0	0	0	0	0	0	0	1	1	0	0	0	0	0
1	19	1	2	1	2	1	5	5	5	5	5	4	2	2	2	3	1	4	4	4	4	4	4	3	4	3	4	3	0	1	1	0	0	1	1	0	1	0	1	0	0	0	0	1	0	1	0	0	0
2	19	2	2	1	2	1	5	4	4	3	3	3	3	4	1	3	3	3	2	4	4	4	4	6	4	3	2	1	1	2	0	1	1	2	2	0	0	0	0	0	0	0	2	1	0	3	3	0	1
1	19	2	2	1	2	1	4	4	3	4	4	3	3	4	4	2	3	2	3	3	4	4	3	0	5	2	2	2	1	1	3	3	1	1	1	0	0	0	0	0	0	0	0	0	0	1	1	0	0
2	19	1	2	1	1	1	4	3	4	4	4	3	4	3	4	3	2	3	3	3	4	4	3	3	3	4	4	3	0	0	3	1	1	2	2	1	0	1	0	0	0	0	1	0	1	1	0	0	0
1	19	1	2	1	1	1	5	4	4	4	5	3	3	3	3	3	2	2	2	3	4	4	4	3	2	2	2	2	1	2	3	3	3	2	3	1	1	0	1	0	0	0	0	0	1	2	3	1	1
2	18	1	2	1	2	1	5	4	4	2	2	3	4	3	4	2	4	1	2	2	4	1	1	0	2	2	3	1	2	1	1	2	3	2	2	1	0	1	0	0	0	0	1	1	1	1	0	0	0
2	18	1	2	1	2	1	5	3	5	4	4	2	3	2	2	2	4	3	4	3	4	4	4	4	4	4	3	4	1	1	1	0	0	0	0	0	0	0	0	0	0	0	1	0	0	0	1	0	0
2	18	2	2	1	2	1	5	4	4	2	4	3	4	2	2	3	4	4	4	4	4	4	4	3	3	4	4	2	2	3	1	0	1	1	0	0	0	0	0	0	0	0	1	0	1	0	0	1	0
1	18	1	2	1	2	1	5	1	3	1	4	3	1	1	2	3	4	4	4	4	4	4	4	4	6	4	4	3	0	0	1	2	1	0	1	0	0	1	0	0	0	0	0	0	1	0	0	0	0
2	18	1	2	1	2	1	5	4	5	4	5	2	2	1	2	2	1	4	4	4	4	4	4	3	3	4	4	4	1	0	1	1	1	1	1	1	0	1	0	1	1	0	1	0	1	0	1	0	1
1	18	1	2	1	2	1	4	3	2	4	3	3	3	2	2	2	1	2	2	3	3	3	3	3	3	2	4	2	2	2	1	2	1	1	2	1	0	1	1	0	0	0	0	1	1	1	0	0	0
1	18	1	2	1	2	1	4	4	4	3	4	3	3	2	3	2	3	2	4	3	4	4	4	6	8	2	2	2	2	1	1	1	1	1	1	0	0	0	0	0	0	0	0	0	0	0	1	1	0
1	18	1	2	1	2	1	5	3	5	3	4	2	2	3	3	2	4	3	3	3	4	4	3	3	3	2	2	2	1	2	1	0	1	1	2	0	0	0	0	0	0	0	1	2	0	0	0	0	0
1	18	2	2	1	2	1	4	4	5	2	3	2	1	2	3	3	3	2	3	1	4	4	3	4	4	2	2	2	1	0	0	1	1	0	1	1	0	0	1	0	0	0	0	0	1	0	0	1	0
1	30	1	2	1	2	1	5	1	2	2	4	3	2	1	1	4	4	3	3	4	1	2	3	5	5	2	2	2	0	0	1	0	0	0	0	0	0	0	0	0	0	0	0	0	0	0	0	0	0
1	30	1	2	1	2	1	5	2	4	2	5	3	3	1	1	4	4	3	4	4	1	2	3	5	5	2	2	2	0	0	1	0	0	0	0	0	0	0	0	0	0	0	0	0	0	0	0	0	0
1	30	3	2	1	2	1	5	1	4	4	4	3	3	1	1	4	3	4	4	4	4	4	4	3	6	2	2	3	0	0	0	0	0	0	0	0	0	0	0	0	0	0	0	0	0	0	0	0	0
2	30	1	2	1	1	1	4	4	4	3	5	2	5	2	2	4	4	2	4	4	4	1	1	0	0	2	4	4	0	0	0	0	0	0	0	0	0	0	0	0	0	0	0	0	0	0	0	0	0
1	30	1	2	1	2	1	5	4	4	4	4	3	3	2	2	3	1	4	4	3	4	4	3	3	3	3	2	2	1	1	1	1	1	0	0	0	0	0	0	0	0	0	0	0	0	0	0	0	0
2	30	1	2	1	1	4	5	5	5	5	5	5	1	1	1	3	4	4	4	4	4	4	4	4	5	3	4	4	0	0	0	0	0	0	0	0	0	0	0	0	0	0	0	0	0	0	0	0	0
1	29	3	2	1	2	2	4	2	4	5	4	3	3	1	2	3	3	4	4	4	4	4	3	3	3	4	4	4	0	0	0	1	0	0	0	0	0	0	0	0	0	0	0	0	0	0	0	0	0
2	29	1	2	1	2	1	4	2	4	3	4	2	3	2	2	4	2	2	3	1	4	1	3	3	2	2	4	2	0	0	1	1	0	0	0	0	0	0	0	0	0	0	0	0	0	0	0	0	0
2	29	3	2	1	2	1	5	3	5	2	3	4	4	2	3	2	3	2	4	4	4	4	4	5	6	2	4	2	0	0	0	1	0	0	0	0	0	0	0	0	0	0	0	0	0	0	0	0	0
2	29	1	2	1	2	1	5	1	5	5	5	3	1	1	1	3	3	4	4	4	4	4	4	2	3	4	4	4	0	0	0	0	0	0	0	0	0	0	0	0	0	0	0	0	0	0	0	0	0
2	28	3	2	1	2	1	5	4	5	3	4	3	3	2	2	3	3	2	4	4	4	4	4	3	4	2	2	2	0	0	0	0	0	0	0	0	0	0	0	0	0	0	0	0	0	0	0	0	0
1	28	1	2	1	2	4	4	4	3	3	2	3	2	2	2	2	3	2	2	2	4	4	4	1	6	4	1	2	1	1	1	1	1	1	1	0	0	0	0	0	0	0	0	0	0	0	0	0	0
2	27	1	2	1	2	1	4	2	4	5	5	3	2	2	1	3	3	4	4	4	4	4	3	3	3	4	4	4	0	0	0	1	0	0	0	0	0	0	0	0	0	0	0	0	0	0	0	0	0
2	27	1	2	1	2	4	5	3	5	5	4	4	2	2	2	3	3	4	3	4	4	4	4	3	5	2	1	4	0	0	0	0	0	1	0	0	0	0	0	0	0	0	0	0	0	0	0	0	0
1	26	2	2	1	1	1	4	4	3	3	4	4	3	2	2	3	4	3	2	2	4	3	3	3	3	3	4	3	0	0	0	1	0	0	0	0	0	0	0	0	0	0	0	0	0	0	0	0	0
2	26	3	2	1	2	4	5	3	3	4	4	3	2	2	2	3	4	4	4	4	4	4	4	2	2	4	4	2	1	1	1	1	1	0	0	0	0	0	0	0	0	0	0	0	0	0	0	0	0
1	26	3	2	1	2	1	4	3	4	3	4	4	4	3	3	2	3	3	3	4	4	4	3	3	3	2	3	2	1	0	0	1	0	1	1	0	0	0	0	0	0	0	0	0	0	0	0	0	0
2	26	1	2	1	2	1	5	3	4	5	4	3	3	2	2	4	1	4	4	4	4	4	4	4	7	4	4	2	0	0	0	0	0	0	0	0	0	0	0	0	0	0	0	0	0	0	0	0	0
1	26	3	2	1	2	1	5	1	5	5	3	3	3	1	1	3	3	4	4	4	4	4	4	0	4	4	4	3	0	0	0	0	0	0	0	0	0	0	0	0	0	0	0	0	0	0	0	0	0
2	26	2	2	1	2	1	5	4	5	4	4	3	3	2	2	3	3	3	4	4	4	4	4	3	5	2	3	3	1	0	2	0	0	0	0	0	0	0	0	0	0	0	0	0	0	0	0	0	0
1	25	2	2	1	2	1	5	1	5	4	4	3	3	2	2	2	4	4	4	4	4	4	4	2	6	2	2	2	0	0	1	0	0	0	0	0	0	0	0	0	0	0	0	0	0	0	0	0	0
1	25	1	2	1	2	1	4	3	4	4	4	3	3	3	4	3	3	4	4	3	4	4	4	5	6	3	3	3	0	0	0	1	0	0	0	0	0	0	0	0	0	0	0	0	0	0	0	0	0
1	25	1	2	1	2	1	5	3	5	2	5	3	2	1	1	3	3	4	4	4	4	4	4	6	5	2	4	2	0	0	0	0	0	0	0	0	0	0	0	0	0	0	0	0	0	0	0	0	0
1	25	2	2	1	2	1	5	3	4	3	4	3	3	2	2	3	3	3	4	4	4	4	3	5	6	4	4	4	0	1	1	0	0	1	1	0	0	0	0	0	0	0	0	0	0	0	0	0	0
1	25	2	2	1	2	1	5	4	4	3	4	4	2	3	1	4	3	4	4	4	4	4	4	8	8	4	3	4	0	0	1	0	0	0	0	0	0	0	0	0	0	0	0	0	0	0	0	0	0
2	25	2	2	1	2	1	5	2	4	3	4	3	2	2	1	4	3	4	4	4	4	4	4	8	8	4	3	4	0	0	1	0	0	0	0	0	0	0	0	0	0	0	0	0	0	0	0	0	0
1	25	2	2	1	2	4	5	5	5	5	5	2	2	1	1	4	3	4	4	3	4	4	4	5	5	2	2	2	1	1	2	1	1	1	1	0	0	0	0	0	0	0	0	0	0	0	0	0	0
1	24	1	2	1	2	1	5	3	4	1	4	3	3	1	1	4	4	3	4	2	4	1	4	3	3	2	4	2	0	0	0	1	1	1	0	0	0	0	0	0	0	0	0	0	0	0	0	0	0
1	24	2	2	1	2	1	5	5	5	5	4	3	2	2	2	2	3	4	4	4	4	4	4	2	2	1	2	2	1	1	1	0	0	0	0	0	0	0	0	0	0	0	0	0	0	0	0	0	0
2	24	1	2	1	2	4	1	4	4	4	5	3	3	1	1	4	3	4	4	4	4	4	4	6	4	4	4	4	0	0	0	0	0	0	0	0	0	0	0	0	0	0	0	0	0	0	0	0	0
2	24	2	2	1	2	1	5	2	4	4	4	3	2	2	2	2	3	1	3	3	4	4	4	3	6	2	2	2	0	0	0	0	0	0	0	0	0	0	0	0	0	0	0	0	0	0	0	0	0
2	24	1	2	1	1	1	5	5	5	5	5	5	5	1	1	4	3	4	4	4	4	4	4	6	4	4	4	4	0	0	0	0	0	0	0	0	0	0	0	0	0	0	0	0	0	0	0	0	0
2	24	2	2	1	2	1	5	3	2	2	2	3	2	2	2	2	3	4	4	4	4	4	4	3	3	4	4	4	0	0	0	0	0	0	0	0	0	0	0	0	0	0	0	0	0	0	0	0	0
2	24	2	2	1	1	1	5	4	4	4	5	4	4	3	3	3	3	4	4	4	4	4	4	3	2	4	4	4	0	0	1	0	0	0	0	0	0	0	0	0	0	0	0	0	0	0	0	0	0
1	24	2	2	1	2	1	5	3	5	4	4	3	2	3	1	3	3	3	3	3	4	4	4	5	6	4	4	3	0	0	0	0	0	0	0	0	0	0	0	0	0	0	0	0	0	0	0	0	0
2	23	1	2	1	2	1	5	3	5	3	3	2	1	2	3	2	3	4	4	4	4	4	4	2	3	2	3	3	0	0	1	0	0	0	0	0	0	0	0	0	0	0	0	0	0	0	0	0	0
1	23	2	2	1	2	1	4	2	4	4	5	3	3	2	2	4	1	1	1	1	4	4	4	5	0	1	1	2	0	0	0	0	0	0	0	0	0	0	0	0	0	0	0	0	0	0	0	0	0
2	23	1	2	1	2	1	4	3	4	4	4	3	2	2	3	2	1	1	2	3	3	3	3	0	0	1	2	3	2	2	2	0	4	0	0	0	0	0	0	0	0	0	0	0	0	0	0	0	0
2	23	2	2	1	1	1	4	2	4	4	4	3	3	2	1	4	3	4	4	4	4	4	4	2	2	4	4	3	0	0	0	0	0	0	0	0	0	0	0	0	0	0	0	0	0	0	0	0	0
2	23	2	2	1	2	1	5	2	5	4	4	3	2	2	1	4	3	1	3	3	4	4	4	5	6	2	4	2	1	0	0	1	0	0	0	0	0	0	0	0	0	0	0	0	0	0	0	0	0
1	23	2	2	1	2	1	5	3	4	4	4	3	3	2	1	3	1	2	4	4	4	4	3	4	5	2	2	3	0	0	0	1	1	1	0	0	0	0	0	0	0	0	0	0	0	0	0	0	0
2	23	1	2	1	2	1	5	2	4	3	4	3	3	2	2	2	4	1	3	3	4	4	3	2	2	2	4	2	0	0	0	0	0	0	0	0	0	0	0	0	0	0	0	0	0	0	0	0	0
2	22	1	2	1	1	1	5	1	5	5	5	4	3	2	1	4	3	4	4	4	4	4	4	6	7	4	4	4	1	1	2	1	1	0	0	0	0	0	0	0	0	0	0	0	0	0	0	0	0
2	22	2	2	1	2	1	5	1	3	4	4	3	2	1	1	1	1	1	2	4	4	4	4	0	0	1	1	3	0	1	0	0	0	0	0	0	0	0	0	0	0	0	0	0	0	0	0	0	0
1	22	1	2	1	2	1	3	3	4	4	4	3	3	4	4	3	3	3	4	3	4	4	3	3	2	3	4	3	0	0	1	1	1	1	0	0	0	0	0	0	0	0	0	0	0	0	0	0	0
2	22	1	2	1	2	1	5	3	4	3	4	3	4	2	1	3	3	3	4	4	4	4	4	3	3	4	4	4	0	0	0	0	2	3	1	0	0	0	0	0	0	0	0	0	0	0	0	0	0
2	22	2	2	1	2	1	5	3	4	4	4	3	2	1	1	2	3	4	4	4	4	4	4	8	8	2	3	2	0	0	0	0	0	0	0	0	0	0	0	0	0	0	0	0	0	0	0	0	0
2	22	1	2	1	2	3	5	5	5	4	4	4	4	2	2	2	3	3	4	4	4	4	3	4	6	2	4	4	1	1	2	1	2	2	1	0	0	0	0	0	0	0	0	0	0	0	0	0	0
2	22	1	2	1	2	1	5	5	5	5	5	5	5	3	2	2	3	1	3	3	4	4	4	3	6	2	2	2	2	2	2	1	1	1	1	0	0	0	0	0	0	0	0	0	0	0	0	0	0
2	22	1	2	1	2	1	4	4	5	5	4	3	3	2	2	3	3	4	4	4	4	4	4	6	6	4	4	4	0	0	1	0	0	0	0	0	0	0	0	0	0	0	0	0	0	0	0	0	0
2	22	1	2	1	2	1	5	3	4	4	4	4	3	2	2	3	3	4	4	4	4	4	4	3	3	4	4	3	0	0	0	1	0	0	0	0	0	0	0	0	0	0	0	0	0	0	0	0	0
2	22	1	2	1	2	1	1	1	4	4	3	5	4	3	2	3	2	2	3	3	4	4	4	1	1	2	4	3	1	1	1	2	1	1	1	0	0	0	0	0	0	0	0	0	0	0	0	0	0
2	22	1	2	1	2	1	1	4	5	4	4	3	3	2	2	4	3	3	4	4	4	4	4	4	4	2	3	4	0	0	0	1	0	0	0	0	0	0	0	0	0	0	0	0	0	0	0	0	0
1	22	1	2	1	2	1	5	4	4	4	3	3	3	4	4	3	4	4	4	4	4	4	4	3	5	4	4	2	0	0	0	0	0	0	0	0	0	0	0	0	0	0	0	0	0	0	0	0	0
1	22	1	2	1	2	1	5	4	5	4	4	3	3	4	4	4	4	4	4	4	4	4	4	3	6	4	4	3	0	0	0	0	0	0	0	0	0	0	0	0	0	0	0	0	0	0	0	0	0
1	22	1	2	1	2	1	5	4	5	4	4	3	3	4	4	4	4	4	4	4	4	4	4	5	4	4	4	3	0	0	0	0	0	0	0	0	0	0	0	0	0	0	0	0	0	0	0	0	0
2	22	1	2	1	2	1	5	1	4	4	4	3	1	1	1	3	4	4	4	4	4	1	4	5	5	2	4	4	0	0	2	0	0	0	0	0	0	0	0	0	0	0	0	0	0	0	0	0	0
1	22	2	2	1	2	4	5	3	5	5	3	3	3	3	3	4	3	4	4	3	4	4	4	4	2	2	4	4	1	1	2	3	0	0	0	0	0	0	0	0	0	0	0	0	0	0	0	0	0
1	22	1	2	1	1	1	5	1	5	3	5	2	3	1	1	3	4	4	4	4	4	4	4	6	6	1	4	4	0	0	0	0	0	0	0	0	0	0	0	0	0	0	0	0	0	0	0	0	0
1	22	2	2	1	2	4	5	3	4	4	4	3	4	4	2	3	1	4	4	4	1	1	1	6	6	4	4	4	0	0	0	0	1	0	0	0	0	0	0	0	0	0	0	0	0	0	0	0	0
2	22	1	2	1	2	1	5	3	4	3	4	3	2	2	3	3	3	3	4	3	4	4	4	3	3	4	4	2	0	0	0	0	0	0	0	0	0	0	0	0	0	0	0	0	0	0	0	0	0
2	22	2	2	1	2	1	5	2	5	5	5	4	3	1	1	2	2	2	2	3	4	4	4	2	2	2	2	4	1	1	0	0	0	0	0	0	0	0	0	0	0	0	0	0	0	0	0	0	0
1	22	1	2	1	1	4	5	4	4	5	2	3	4	2	2	3	3	2	4	4	4	3	3	5	4	1	1	2	0	1	1	0	2	2	0	0	0	0	0	0	0	0	0	0	0	0	0	0	0
1	22	2	2	1	2	1	5	3	4	4	5	3	3	2	2	3	3	4	4	4	4	4	4	5	5	4	4	4	0	0	0	0	0	0	0	0	0	0	0	0	0	0	0	0	0	0	0	0	0
2	22	1	2	1	2	4	5	3	4	3	4	4	4	1	2	4	3	4	3	4	4	4	4	5	5	4	4	3	0	0	0	0	0	0	0	0	0	0	0	0	0	0	0	0	0	0	0	0	0
1	22	2	2	1	2	1	5	4	4	4	4	4	2	2	2	3	3	4	4	4	4	4	4	3	3	4	4	4	1	1	1	1	1	1	1	0	0	0	0	0	0	0	0	0	0	0	0	0	0
2	22	1	2	1	2	1	4	3	3	4	2	2	2	4	4	3	3	4	4	3	4	4	3	3	3	3	3	3	0	0	1	0	1	0	0	0	0	0	0	0	0	0	0	0	0	0	0	0	0
2	22	1	2	1	2	1	5	4	4	4	4	3	3	2	2	4	3	4	4	4	4	4	3	3	4	4	4	4	0	0	0	0	0	0	0	0	0	0	0	0	0	0	0	0	0	0	0	0	0
2	21	2	2	1	2	1	5	2	2	4	5	4	3	3	2	4	3	4	4	4	4	4	4	7	8	4	4	2	1	1	1	1	0	0	0	0	0	0	0	0	0	0	0	0	0	0	0	0	0
2	21	1	2	1	2	1	4	3	3	4	4	3	2	1	1	3	1	2	2	4	4	4	4	5	6	2	4	3	1	1	1	1	0	0	0	0	0	0	0	0	0	0	0	0	0	0	0	0	0
1	21	1	2	1	2	1	5	5	5	4	4	2	4	1	1	4	3	3	4	4	4	4	4	5	6	3	2	2	0	0	0	0	1	1	1	0	0	0	0	0	0	0	0	0	0	0	0	0	0
1	21	1	2	1	2	1	5	5	2	2	3	3	3	1	1	2	3	2	3	1	4	4	4	1	2	2	2	2	1	1	1	1	0	0	0	0	0	0	0	0	0	0	0	0	0	0	0	0	0
2	21	1	2	1	2	1	5	2	5	4	1	1	1	4	3	3	4	1	2	1	4	1	4	2	3	2	2	2	1	0	0	2	2	0	0	0	0	0	0	0	0	0	0	0	0	0	0	0	0
1	21	1	2	1	2	1	4	3	4	2	2	1	1	1	5	3	4	1	2	2	4	1	4	2	3	2	2	3	0	0	0	0	0	0	0	0	0	0	0	0	0	0	0	0	0	0	0	0	0
2	21	1	2	1	2	1	5	3	4	2	3	1	1	1	1	3	4	4	3	3	4	4	4	2	7	2	2	2	0	0	0	0	1	0	0	0	0	0	0	0	0	0	0	0	0	0	0	0	0
1	21	2	2	1	2	4	4	3	3	3	4	4	5	3	2	1	3	4	4	4	4	4	4	6	5	1	1	2	1	2	1	0	3	2	0	0	0	0	0	0	0	0	0	0	0	0	0	0	0
1	21	1	2	1	2	1	4	3	3	3	4	3	2	2	2	4	4	2	3	3	4	3	3	1	6	2	3	3	2	2	1	2	2	1	2	0	0	0	0	0	0	0	0	0	0	0	0	0	0
2	21	1	2	1	2	4	5	2	4	3	4	4	2	1	1	3	3	4	4	4	4	4	4	3	6	4	4	4	0	0	0	1	0	0	0	0	0	0	0	0	0	0	0	0	0	0	0	0	0
2	21	1	2	1	2	1	5	3	5	3	4	3	3	3	3	2	3	3	3	3	4	4	4	5	4	4	4	4	2	2	2	2	2	2	2	0	0	0	0	0	0	0	0	0	0	0	0	0	0
2	21	1	2	1	2	1	5	4	4	2	5	2	2	1	1	2	3	3	4	4	4	3	4	7	6	4	4	2	0	0	0	0	0	0	0	0	0	0	0	0	0	0	0	0	0	0	0	0	0
1	21	1	2	1	2	1	5	4	4	2	5	2	2	1	1	3	3	3	4	4	4	3	3	8	6	4	3	3	0	0	0	0	0	0	0	0	0	0	0	0	0	0	0	0	0	0	0	0	0
1	21	1	2	1	2	1	4	3	3	3	4	3	2	3	3	3	3	2	2	3	4	1	2	1	1	2	2	2	0	0	0	1	0	0	0	0	0	0	0	0	0	0	0	0	0	0	0	0	0
1	21	1	2	1	2	1	5	4	4	4	4	3	1	2	2	2	3	3	3	3	4	4	4	6	6	2	3	3	0	0	0	1	0	0	0	0	0	0	0	0	0	0	0	0	0	0	0	0	0
1	21	2	2	1	2	4	5	4	4	4	4	4	3	2	1	2	4	4	4	3	4	4	4	6	5	2	4	3	4	4	4	0	0	0	0	0	0	0	0	0	0	0	0	0	0	0	0	0	0
2	21	1	2	1	2	1	5	1	3	5	5	5	4	1	1	4	4	4	4	4	4	4	4	6	6	4	4	4	0	0	0	0	0	0	0	0	0	0	0	0	0	0	0	0	0	0	0	0	0
1	21	2	2	1	2	4	5	5	5	5	5	4	5	2	2	3	3	4	4	4	4	4	4	3	3	2	3	4	2	2	1	0	0	0	0	0	0	0	0	0	0	0	0	0	0	0	0	0	0
2	21	1	2	1	2	4	5	3	5	4	3	2	2	1	2	4	3	4	4	4	4	4	3	4	4	4	4	2	1	0	1	1	1	1	1	0	0	0	0	0	0	0	0	0	0	0	0	0	0
1	21	2	2	1	2	1	5	4	4	2	3	3	3	2	2	3	3	4	4	4	4	4	4	4	5	4	4	3	0	0	0	0	0	0	0	0	0	0	0	0	0	0	0	0	0	0	0	0	0
1	21	1	2	1	2	1	5	1	5	5	3	3	5	1	1	2	1	1	4	4	4	4	4	2	4	2	3	2	0	0	2	0	1	1	0	0	0	0	0	0	0	0	0	0	0	0	0	0	0
1	21	1	2	1	2	1	4	2	4	5	4	4	4	2	4	3	4	4	4	4	3	4	3	2	2	2	3	3	0	0	1	1	1	0	0	0	0	0	0	0	0	0	0	0	0	0	0	0	0
2	21	1	2	1	2	1	5	2	4	4	4	3	2	1	1	2	3	4	4	4	4	4	4	2	6	4	4	4	0	0	0	0	0	0	0	0	0	0	0	0	0	0	0	0	0	0	0	0	0
1	21	1	2	1	2	1	5	2	5	4	4	2	3	2	2	4	3	4	4	3	4	4	4	2	5	2	4	3	0	0	0	1	0	0	0	0	0	0	0	0	0	0	0	0	0	0	0	0	0
1	21	2	2	1	2	1	5	2	3	3	5	3	2	1	1	3	3	4	4	3	4	4	1	8	7	4	3	3	0	0	1	1	2	2	2	0	0	0	0	0	0	0	0	0	0	0	0	0	0
1	21	2	2	1	2	1	5	1	4	5	4	2	1	1	1	3	4	3	3	4	4	4	4	4	6	4	4	2	0	0	0	0	0	0	0	0	0	0	0	0	0	0	0	0	0	0	0	0	0
2	21	1	2	1	2	1	5	1	3	4	4	3	2	1	1	4	3	4	4	4	4	4	4	4	6	2	4	3	0	0	0	0	0	0	0	0	0	0	0	0	0	0	0	0	0	0	0	0	0
1	21	1	2	1	2	1	5	4	4	5	4	3	3	2	2	3	3	3	3	3	4	3	3	4	4	2	3	3	0	1	0	1	0	1	1	0	0	0	0	0	0	0	0	0	0	0	0	0	0
2	21	1	2	1	2	1	5	2	5	5	4	2	2	1	1	3	4	4	4	4	4	4	4	8	7	4	4	4	0	0	0	0	0	0	0	0	0	0	0	0	0	0	0	0	0	0	0	0	0
2	21	1	2	1	2	1	5	3	4	4	3	3	3	1	2	2	3	3	4	4	4	4	3	0	4	2	3	4	1	1	1	0	0	0	0	0	0	0	0	0	0	0	0	0	0	0	0	0	0
2	20	2	2	1	2	1	4	3	4	3	4	3	5	4	4	3	4	2	2	3	4	3	2	2	3	2	2	3	0	0	0	0	1	0	0	0	0	0	0	0	0	0	0	0	0	0	0	0	0
2	20	1	2	1	2	1	4	2	5	4	2	1	1	1	2	2	4	2	3	1	4	4	2	2	2	2	3	2	0	0	0	1	1	0	0	0	0	0	0	0	0	0	0	0	0	0	0	0	0
2	20	1	2	1	2	1	5	1	5	3	5	4	4	1	1	3	4	4	4	4	4	4	4	5	3	2	4	2	0	0	1	0	0	0	0	0	0	0	0	0	0	0	0	0	0	0	0	0	0
2	20	1	2	1	2	1	4	4	4	4	2	1	1	3	3	3	4	3	1	4	4	4	4	0	0	2	3	2	0	0	0	1	1	1	0	0	0	0	0	0	0	0	0	0	0	0	0	0	0
2	20	1	2	1	2	1	5	3	4	4	4	1	3	3	3	4	3	4	4	4	1	1	1	9	6	4	4	4	0	0	0	0	0	0	0	0	0	0	0	0	0	0	0	0	0	0	0	0	0
1	20	1	2	1	2	1	5	3	5	3	3	3	2	2	3	3	4	1	3	1	4	1	1	1	3	2	2	3	0	0	0	0	0	0	0	0	0	0	0	0	0	0	0	0	0	0	0	0	0
1	20	1	2	1	2	1	5	3	5	3	4	1	4	3	4	3	4	2	3	2	4	4	4	0	5	2	3	2	0	0	2	0	1	1	0	0	0	0	0	0	0	0	0	0	0	0	0	0	0
2	20	1	2	1	1	1	5	1	5	4	5	4	4	1	1	4	3	4	4	4	4	4	4	3	4	4	4	4	0	0	0	0	0	0	0	0	0	0	0	0	0	0	0	0	0	0	0	0	0
2	20	1	2	1	1	1	5	5	2	2	2	2	2	2	2	2	4	4	1	2	2	2	2	3	3	2	4	1	1	1	1	1	0	0	0	0	0	0	0	0	0	0	0	0	0	0	0	0	0
2	20	1	2	1	2	1	5	3	4	5	3	3	3	2	1	3	1	1	3	3	4	1	3	3	5	2	3	2	0	0	0	0	1	2	1	0	0	0	0	0	0	0	0	0	0	0	0	0	0
1	20	1	2	1	1	2	1	1	3	3	3	3	3	2	2	2	2	3	2	2	4	4	4	3	3	4	3	2	0	0	0	0	0	0	0	0	0	0	0	0	0	0	0	0	0	0	0	0	0
2	20	1	2	1	1	1	5	5	5	5	5	5	4	4	4	4	4	4	4	4	4	4	4	3	3	4	4	4	0	0	0	0	0	0	0	0	0	0	0	0	0	0	0	0	0	0	0	0	0
1	20	2	2	1	2	4	5	3	5	5	4	3	2	3	4	3	4	4	4	4	4	4	4	4	6	2	3	2	0	0	0	0	2	2	2	0	0	0	0	0	0	0	0	0	0	0	0	0	0
1	20	1	2	1	2	1	5	1	4	4	5	3	2	1	1	2	3	4	4	4	4	4	4	8	8	3	4	3	0	0	0	0	0	0	0	0	0	0	0	0	0	0	0	0	0	0	0	0	0
2	20	1	2	1	2	1	5	2	4	4	4	4	3	2	2	4	3	4	4	4	4	4	4	2	2	1	1	2	0	0	0	0	0	0	0	0	0	0	0	0	0	0	0	0	0	0	0	0	0
2	20	1	2	1	2	1	5	1	3	5	5	2	2	1	1	2	3	4	4	4	4	4	4	4	3	4	4	1	0	0	0	0	0	0	0	0	0	0	0	0	0	0	0	0	0	0	0	0	0
2	20	1	2	1	2	1	5	3	2	4	4	3	2	2	2	3	3	4	4	4	4	4	4	8	8	2	2	2	0	0	0	0	0	0	0	0	0	0	0	0	0	0	0	0	0	0	0	0	0
2	20	1	2	1	2	1	4	4	4	3	4	4	3	2	2	3	1	2	2	4	4	4	4	4	4	4	4	4	1	0	1	1	1	0	0	0	0	0	0	0	0	0	0	0	0	0	0	0	0
2	20	2	2	1	2	1	5	3	4	3	4	3	2	2	2	3	3	1	3	3	3	3	2	3	4	1	3	3	0	0	2	0	0	0	0	0	0	0	0	0	0	0	0	0	0	0	0	0	0
2	20	2	2	1	2	1	5	1	4	3	4	3	3	2	1	2	1	1	2	4	4	3	3	0	0	1	4	3	0	0	0	0	0	0	0	0	0	0	0	0	0	0	0	0	0	0	0	0	0
2	20	1	2	1	1	1	5	5	5	5	5	4	5	5	5	4	4	4	4	4	4	4	4	1	1	4	4	4	4	4	4	0	0	0	0	0	0	0	0	0	0	0	0	0	0	0	0	0	0
2	20	2	2	1	2	1	5	1	5	4	4	4	4	1	1	3	4	4	4	4	4	4	4	3	5	2	4	3	0	0	2	0	1	1	2	0	0	0	0	0	0	0	0	0	0	0	0	0	0
2	20	1	2	1	2	1	5	3	4	4	4	3	4	3	3	2	3	2	3	4	4	4	3	3	5	2	2	3	1	0	2	1	2	3	2	0	0	0	0	0	0	0	0	0	0	0	0	0	0
1	20	1	2	1	2	1	5	1	5	4	4	3	1	3	3	4	3	4	4	4	4	4	4	3	3	4	4	4	0	0	0	0	0	0	0	0	0	0	0	0	0	0	0	0	0	0	0	0	0
2	20	1	2	1	2	1	5	4	5	4	5	4	3	1	1	2	3	4	4	4	4	4	3	4	5	3	3	4	0	0	0	0	1	0	0	0	0	0	0	0	0	0	0	0	0	0	0	0	0
1	20	1	2	1	2	1	4	3	4	4	4	3	1	2	3	2	1	4	4	4	4	4	3	4	6	2	4	2	0	0	1	1	0	0	0	0	0	0	0	0	0	0	0	0	0	0	0	0	0
2	20	1	2	1	2	1	5	1	5	3	5	3	2	1	1	4	3	4	4	4	4	4	4	4	7	4	4	4	0	0	0	0	0	0	0	0	0	0	0	0	0	0	0	0	0	0	0	0	0
2	20	3	2	1	2	1	4	2	4	4	4	3	3	4	3	3	3	4	4	4	4	4	4	9	8	4	4	4	0	0	0	0	0	0	0	0	0	0	0	0	0	0	0	0	0	0	0	0	0
2	20	2	2	1	2	1	4	4	4	3	3	3	2	1	1	2	3	2	3	3	4	4	3	3	4	2	3	2	0	0	0	0	0	0	0	0	0	0	0	0	0	0	0	0	0	0	0	0	0
1	20	1	2	1	1	1	4	4	4	3	4	4	4	2	2	3	3	4	4	4	4	4	4	3	4	4	4	4	0	0	0	0	0	0	0	0	0	0	0	0	0	0	0	0	0	0	0	0	0
2	20	2	2	1	2	4	5	2	5	1	3	2	3	1	1	3	3	4	4	4	4	3	4	2	8	4	4	1	0	0	0	0	3	1	1	0	0	0	0	0	0	0	0	0	0	0	0	0	0
2	20	1	2	1	2	4	5	5	4	3	4	3	3	2	2	2	3	4	3	4	4	4	4	9	8	2	3	3	0	0	0	0	0	0	0	0	0	0	0	0	0	0	0	0	0	0	0	0	0
1	20	1	2	1	2	1	5	3	3	3	4	3	2	1	1	4	3	4	4	4	4	4	4	5	5	4	4	4	0	0	0	0	0	0	0	0	0	0	0	0	0	0	0	0	0	0	0	0	0
1	20	2	2	1	2	1	5	2	2	3	4	3	4	2	2	3	3	4	4	4	4	4	4	3	4	4	4	4	1	0	0	0	1	0	0	0	0	0	0	0	0	0	0	0	0	0	0	0	0
1	19	1	2	1	2	1	4	2	3	3	4	1	1	2	3	3	4	2	3	3	4	1	4	6	6	2	1	1	0	0	0	1	0	0	0	0	0	0	0	0	0	0	0	0	0	0	0	0	0
2	19	2	2	1	1	4	4	4	4	3	4	3	3	4	2	3	1	1	3	3	3	3	3	0	0	2	2	2	1	1	3	1	2	2	2	0	0	0	0	0	0	0	0	0	0	0	0	0	0
1	19	1	2	1	2	1	5	3	5	2	4	1	1	3	3	4	3	2	4	2	4	4	4	4	5	1	2	4	0	0	0	0	0	0	0	0	0	0	0	0	0	0	0	0	0	0	0	0	0
1	19	1	2	1	2	1	5	3	4	3	4	3	3	1	1	3	3	4	4	4	4	4	4	2	2	2	4	2	0	0	0	0	0	0	0	0	0	0	0	0	0	0	0	0	0	0	0	0	0
1	19	1	2	1	2	1	5	1	5	4	3	3	2	3	3	3	4	2	3	3	4	3	3	2	2	4	4	2	0	0	1	1	0	0	0	0	0	0	0	0	0	0	0	0	0	0	0	0	0
2	19	1	2	1	2	1	5	5	5	5	5	2	2	1	2	3	2	4	4	4	4	4	3	2	3	2	3	4	0	0	0	0	0	0	0	0	0	0	0	0	0	0	0	0	0	0	0	0	0
1	19	3	2	1	2	4	5	1	5	5	2	2	1	1	1	4	4	4	4	4	4	4	4	0	0	1	1	4	0	0	1	0	0	0	0	0	0	0	0	0	0	0	0	0	0	0	0	0	0
2	19	1	2	1	2	1	5	3	4	3	3	3	3	1	1	2	4	4	4	4	4	4	4	2	3	4	4	4	0	0	1	1	2	1	1	0	0	0	0	0	0	0	0	0	0	0	0	0	0
2	19	1	2	1	2	1	5	4	4	3	4	4	4	2	2	2	3	2	4	4	4	4	4	2	5	4	4	2	0	0	1	0	0	0	0	0	0	0	0	0	0	0	0	0	0	0	0	0	0
1	18	1	2	1	2	1	3	3	3	3	3	3	3	3	2	4	3	1	3	4	3	4	4	1	7	1	2	4	0	0	0	2	2	2	1	0	0	0	0	0	0	0	0	0	0	0	0	0	0
2	18	1	2	1	2	1	5	1	4	1	4	3	3	1	1	3	4	4	4	4	4	4	4	2	2	4	4	4	0	0	1	0	0	0	0	0	0	0	0	0	0	0	0	0	0	0	0	0	0
1	18	1	2	1	2	1	5	5	3	3	5	5	3	3	3	3	2	2	1	1	1	1	1	2	2	1	1	1	1	1	1	0	0	1	1	0	0	0	0	0	0	0	0	0	0	0	0	0	0
1	18	1	2	1	2	1	5	5	5	4	5	4	4	1	1	4	3	4	4	4	4	4	4	3	4	4	4	4	0	0	0	0	0	0	0	0	0	0	0	0	0	0	0	0	0	0	0	0	0
1	18	2	2	1	2	1	5	2	5	3	3	3	3	1	1	3	1	4	4	4	4	4	4	3	3	2	4	3	0	0	1	1	0	0	0	0	0	0	0	0	0	0	0	0	0	0	0	0	0
2	18	2	2	1	2	4	5	3	5	2	2	3	2	3	3	2	1	4	3	4	4	3	3	2	2	2	2	2	0	0	0	2	1	0	0	0	0	0	0	0	0	0	0	0	0	0	0	0	0
2	18	1	2	1	2	1	5	4	4	4	4	3	2	1	2	4	3	4	4	4	4	4	4	9	8	4	4	3	0	0	0	0	1	1	0	0	0	0	0	0	0	0	0	0	0	0	0	0	0
1	18	1	2	1	2	1	5	1	4	4	4	3	2	1	1	3	3	3	3	4	4	4	4	4	4	3	3	3	0	0	0	0	0	0	0	0	0	0	0	0	0	0	0	0	0	0	0	0	0
1	18	1	2	1	2	1	4	3	4	3	3	1	1	3	4	4	4	2	3	2	4	1	1	3	6	3	3	2	0	0	1	1	1	1	1	0	0	0	0	0	0	0	0	0	0	0	0	0	0
2	30	1	3	1	2	1	5	5	4	4	4	4	3	3	3	3	4	3	3	3	4	4	3	2	2	2	3	2	2	1	2	2	1	1	1	1	1	1	1	1	1	1	2	2	2	2	2	2	2
2	30	2	3	1	2	1	4	4	5	2	3	2	4	2	2	2	1	1	3	3	4	3	3	4	0	2	2	3	2	1	3	2	2	2	2	1	1	0	1	2	1	0	1	1	2	1	1	0	1
2	28	1	3	1	2	1	4	2	4	2	4	2	2	1	3	2	3	2	3	4	4	4	4	2	3	2	3	4	1	2	1	1	2	1	1	1	0	1	1	1	1	1	0	0	1	0	0	0	0
2	25	2	3	1	1	1	5	5	4	4	4	4	4	3	4	3	4	4	4	4	4	4	4	0	0	4	3	3	1	1	1	2	3	2	2	1	1	1	1	1	1	1	1	1	1	1	1	1	1
2	23	1	3	1	1	1	5	3	5	5	2	3	3	2	2	2	4	1	1	2	4	4	4	3	2	2	4	4	2	1	1	2	2	3	3	1	1	1	1	0	1	0	1	1	1	1	1	0	1
2	22	1	3	1	2	1	4	3	4	4	4	3	4	4	3	3	1	3	3	3	4	4	3	1	1	2	3	2	1	2	2	1	1	2	2	1	1	1	1	2	1	1	2	1	1	2	1	1	1
1	22	2	3	1	1	1	5	4	3	4	3	3	4	3	4	4	3	2	3	2	4	3	3	6	7	2	2	2	2	1	2	1	1	1	1	0	1	2	1	1	1	1	1	2	1	1	1	2	1
1	22	2	3	1	1	1	3	3	3	3	3	3	3	3	3	3	3	4	4	3	4	3	3	4	6	4	3	2	1	0	1	2	2	2	1	1	2	1	0	2	1	2	2	3	1	1	1	2	1
2	22	2	3	1	2	1	4	3	4	5	4	3	4	1	2	4	3	4	3	4	4	3	3	3	4	4	3	4	1	1	3	1	1	1	2	1	0	1	0	1	2	1	1	0	1	0	1	0	1
1	22	1	3	1	2	1	4	3	2	2	2	2	1	1	2	3	3	4	4	3	4	4	3	2	5	3	2	2	2	2	2	2	2	1	2	1	1	2	1	1	1	0	2	0	2	1	0	1	1
2	21	1	3	1	2	1	5	3	3	3	4	3	3	2	2	2	3	4	3	3	4	4	3	6	5	2	3	2	1	1	2	1	2	2	1	1	1	1	0	0	1	1	0	1	1	1	1	0	1
1	21	2	3	1	2	1	5	3	3	4	3	3	4	2	2	2	3	3	3	3	4	4	3	6	5	2	2	1	2	1	2	2	2	2	2	1	1	1	1	1	1	1	1	1	1	1	2	1	1
2	20	1	3	1	2	1	4	2	5	2	3	3	1	1	3	2	4	1	2	2	4	3	2	1	3	2	3	1	3	1	1	4	4	2	2	1	1	1	1	1	0	0	2	1	3	2	1	1	3
2	20	1	3	1	2	1	4	4	4	2	3	2	1	2	2	2	4	1	2	2	4	4	4	4	6	2	4	1	0	1	1	1	0	1	1	1	1	1	1	1	1	0	0	1	1	0	0	0	2
1	20	1	3	1	2	1	4	1	4	3	4	4	4	3	3	4	4	4	4	2	4	4	4	3	3	2	4	4	2	2	4	2	2	2	2	1	2	1	0	2	1	1	2	1	1	1	2	2	2
1	20	1	3	1	2	4	5	2	4	3	4	3	3	2	2	3	3	2	3	4	4	4	4	7	5	2	2	3	1	1	2	2	1	2	1	1	0	1	0	2	1	2	1	1	1	1	1	1	1
1	20	1	3	1	2	1	4	4	3	3	2	2	3	3	3	2	3	2	3	2	4	3	3	1	2	2	3	2	3	1	1	2	2	2	2	1	1	1	1	1	2	0	1	0	1	0	1	0	1
1	20	2	3	1	1	1	5	5	4	5	5	3	3	4	4	4	2	2	3	3	4	3	4	0	0	2	4	2	3	2	2	1	1	2	2	1	1	1	0	1	1	0	1	2	2	1	2	1	2
1	20	1	3	1	2	1	1	4	3	3	4	4	2	2	2	3	1	3	3	3	4	4	4	2	2	2	2	1	1	1	1	2	1	2	1	1	1	1	1	1	2	1	1	1	1	1	1	1	1
2	20	1	3	1	2	1	5	3	3	4	4	3	3	3	2	3	1	3	3	4	4	3	3	2	2	2	3	3	1	1	0	1	1	2	1	1	0	2	0	0	1	1	2	1	1	1	1	2	1
2	20	1	3	1	1	1	4	4	4	4	4	1	4	4	4	2	4	2	2	3	4	4	4	2	2	3	4	2	2	3	4	1	1	1	1	0	1	2	1	0	0	1	1	1	1	1	2	0	1
1	19	1	3	1	2	1	5	5	5	3	4	1	2	1	1	3	4	2	4	3	4	4	4	6	6	2	4	2	1	1	0	1	0	2	1	1	0	1	0	1	1	1	1	1	1	1	0	1	1
2	19	1	3	1	1	1	5	1	5	5	5	4	4	2	3	3	4	4	4	4	4	4	4	3	3	4	4	4	2	2	2	0	0	0	0	2	1	1	1	0	0	0	0	0	0	0	0	0	0
1	19	2	3	1	2	2	4	3	4	3	3	3	3	3	3	3	4	3	3	3	4	4	4	7	7	2	4	3	2	2	2	3	2	2	2	1	1	1	1	1	1	1	0	0	0	0	0	0	0
1	19	1	3	1	2	1	4	3	2	2	3	3	1	1	1	3	1	1	2	3	4	3	3	1	1	2	2	1	1	2	2	2	1	1	1	1	1	0	1	1	2	1	1	1	1	1	1	1	1
1	19	1	3	1	2	4	5	3	5	2	3	3	3	2	1	2	2	2	2	3	4	4	4	4	7	2	3	1	1	1	3	2	2	2	2	1	1	1	2	2	1	1	2	1	1	2	2	1	1
2	19	1	3	1	2	1	5	3	4	4	4	3	3	3	4	2	3	2	3	3	3	3	3	0	1	2	2	2	0	0	1	1	2	1	1	1	1	1	0	1	2	1	1	0	0	1	1	1	1
2	19	1	3	1	1	1	4	4	3	3	3	4	3	3	3	2	3	1	3	3	4	4	3	2	3	2	3	2	1	1	1	1	1	1	1	1	1	2	0	0	1	0	3	1	0	2	1	1	1
1	19	3	3	1	2	4	5	3	3	4	4	4	4	2	2	4	3	4	4	4	4	4	3	4	5	4	4	4	0	1	2	1	1	1	2	1	1	1	2	2	1	1	1	1	1	2	1	1	2
1	18	1	3	1	2	1	5	3	5	1	3	3	1	1	3	4	4	2	4	4	4	4	4	4	7	2	4	4	2	2	2	1	1	2	1	1	1	1	0	0	2	3	2	2	3	3	3	3	0
1	18	1	3	1	2	4	5	4	5	4	3	3	3	2	2	2	3	3	2	2	4	3	2	4	4	2	2	2	1	1	2	3	1	1	2	1	0	1	1	1	2	1	0	1	1	2	2	1	1
2	18	1	3	1	2	4	4	2	5	5	3	3	4	1	2	3	3	3	4	4	4	3	2	3	3	4	3	2	2	1	2	1	2	1	3	2	1	2	1	2	1	0	1	0	1	0	2	0	2
2	28	2	3	1	2	1	4	2	3	2	3	3	2	2	2	3	3	2	2	3	4	3	2	3	2	2	2	2	2	1	1	2	1	1	1	1	2	1	1	2	1	1	1	0	1	2	0	0	1
2	27	1	3	1	2	1	5	4	4	4	4	3	4	2	3	3	3	4	4	4	4	4	4	6	5	4	4	3	1	1	1	2	2	2	2	1	1	2	1	1	1	1	1	1	0	1	1	1	1
1	27	1	3	1	2	1	3	3	3	3	5	4	1	3	3	2	2	2	2	2	1	1	2	3	3	1	3	4	0	0	0	1	0	2	0	1	1	1	1	0	1	1	0	0	0	0	0	0	0
1	25	3	3	1	2	1	5	5	4	3	4	4	4	3	3	3	2	2	3	2	4	4	4	5	7	2	4	2	1	2	3	1	2	2	1	1	1	1	0	0	1	1	0	0	0	0	0	1	0
2	22	1	3	1	2	1	3	3	5	5	4	3	3	3	2	2	2	4	2	4	4	4	3	0	0	2	2	2	1	1	2	2	2	2	1	1	1	1	1	0	0	1	0	1	1	1	2	1	1
1	22	1	3	1	2	1	4	4	4	4	4	4	3	2	2	2	2	3	2	4	4	3	3	3	4	2	2	2	1	2	2	1	1	1	2	2	1	1	2	1	1	0	1	1	0	0	1	0	1
2	22	1	3	1	1	1	4	4	4	3	3	3	3	2	4	2	1	1	2	3	4	4	3	1	1	2	2	2	1	0	2	2	1	1	1	1	1	1	1	0	1	1	1	1	1	1	1	0	0
1	22	1	3	1	2	1	5	3	4	3	4	2	3	2	2	3	3	3	4	3	4	4	3	2	2	3	2	2	0	0	1	0	0	0	0	0	0	0	1	2	1	1	1	0	0	0	1	0	1
1	21	2	3	1	2	1	4	4	4	3	3	3	3	3	3	3	3	3	3	2	3	4	3	0	0	2	2	2	1	1	2	2	1	1	2	1	1	2	1	1	1	1	1	1	2	2	1	1	2
1	21	1	3	1	2	1	4	4	3	2	2	3	3	2	2	2	4	2	3	4	4	4	4	5	3	4	4	3	0	0	0	1	2	1	0	1	1	1	2	0	2	0	1	1	1	2	3	0	0
1	21	1	3	1	2	1	5	3	4	3	4	3	3	2	3	4	4	1	3	3	4	3	2	3	2	2	2	2	1	2	3	1	0	0	1	0	2	1	2	1	1	0	1	0	0	2	1	2	1
2	21	1	3	1	2	1	5	4	4	4	4	4	2	3	2	3	3	2	3	3	4	3	3	2	0	2	2	2	2	1	1	2	1	2	2	1	1	2	1	1	1	1	0	1	1	1	1	0	1
2	21	2	3	1	2	1	5	4	3	4	3	3	3	2	2	3	3	2	2	3	4	4	3	7	6	2	2	2	2	1	1	2	1	1	2	1	1	1	2	1	2	1	1	0	1	1	1	0	1
2	21	1	3	1	2	1	5	4	5	4	3	3	2	1	1	2	3	2	3	3	4	4	3	4	2	2	3	2	2	1	4	2	1	1	2	1	0	2	1	0	1	1	1	1	2	2	1	0	0
1	21	1	3	1	2	1	4	4	4	4	4	2	2	3	2	3	3	4	4	3	4	4	3	2	3	4	3	2	0	0	0	0	0	0	0	1	1	1	1	1	1	1	1	0	0	0	1	1	1
1	20	1	3	1	2	1	4	3	3	3	5	3	4	2	3	2	4	1	2	3	4	1	1	0	0	2	2	1	0	0	0	2	1	1	1	1	1	1	1	1	1	1	1	0	1	1	0	0	0
1	20	1	3	1	2	1	3	3	2	2	3	1	1	4	3	3	4	2	3	2	4	1	3	1	3	2	2	2	1	1	0	2	1	1	1	1	1	1	1	1	1	0	0	1	1	1	1	0	0
2	20	1	3	1	1	1	3	3	4	4	4	3	3	3	2	3	2	2	3	3	3	2	1	4	2	2	2	2	2	2	3	3	2	2	2	1	1	2	2	1	2	0	2	1	3	1	1	1	2
2	20	1	3	1	2	1	5	2	3	4	4	2	1	1	1	2	3	1	3	2	4	4	3	3	2	2	4	2	1	1	1	1	2	2	1	1	1	1	1	1	2	2	1	1	0	2	1	1	1
2	20	2	3	1	2	1	4	4	4	3	4	3	2	3	3	3	3	3	3	3	4	3	3	5	5	4	3	2	2	2	2	2	1	1	1	1	1	1	1	1	1	1	1	1	1	1	1	0	0
2	20	1	3	1	2	1	4	4	3	3	3	3	4	3	3	2	3	2	2	2	3	3	2	0	6	3	3	2	2	1	2	2	1	1	1	1	1	1	2	1	2	1	1	2	1	2	1	1	1
2	20	1	3	1	2	1	3	4	4	2	3	2	2	4	2	3	3	2	4	3	4	4	3	7	7	2	2	2	3	2	3	3	3	3	4	1	1	3	1	1	2	0	1	2	3	2	1	2	2
2	20	3	3	1	2	1	5	3	3	4	2	2	1	4	3	3	3	4	3	4	4	4	4	2	2	4	3	3	1	1	2	1	1	2	0	0	0	1	2	1	3	1	0	1	1	1	2	0	1
2	20	1	3	1	2	1	5	3	4	4	2	3	2	2	2	3	3	4	3	3	4	3	3	7	7	2	4	3	3	2	1	2	2	2	1	1	1	1	1	0	0	1	0	0	1	1	0	0	1
2	20	2	3	1	2	1	4	3	4	3	3	3	2	2	3	3	4	4	4	3	4	4	4	4	6	4	3	3	2	2	2	2	1	1	1	1	1	1	1	1	1	1	1	1	0	1	0	0	1
1	19	2	3	1	2	1	4	3	4	3	4	3	3	3	2	2	4	2	3	3	4	3	3	6	6	2	4	2	0	0	0	1	1	0	1	0	1	1	1	1	1	0	1	1	0	0	1	0	0
1	19	1	3	1	2	1	5	3	4	4	4	3	3	2	3	3	3	3	3	3	4	4	4	2	6	3	3	2	1	1	1	2	2	2	2	1	1	1	1	1	1	1	1	0	0	0	0	0	0
1	19	1	3	1	2	1	3	3	4	4	3	2	2	3	3	4	4	2	2	3	4	3	3	7	7	3	4	2	2	2	2	1	0	4	1	1	2	1	1	1	1	1	1	1	2	1	1	1	1
1	19	2	3	1	2	1	4	3	4	4	3	4	3	3	3	3	3	3	3	3	4	4	3	2	3	2	3	2	1	1	2	2	2	3	3	1	1	2	2	1	1	1	1	1	1	1	0	1	2
1	18	1	3	1	2	1	4	4	4	3	4	3	2	2	4	2	4	3	3	3	4	4	3	0	0	3	2	2	3	0	0	3	2	2	3	1	1	1	0	0	1	1	1	1	1	1	1	1	1
2	18	1	3	1	2	1	5	3	3	5	3	3	2	1	1	4	3	3	4	3	4	4	4	4	4	4	4	4	2	3	2	2	1	1	1	0	2	1	1	0	2	1	1	1	2	3	2	3	2
1	18	1	3	1	1	1	5	2	4	2	2	4	2	3	3	1	2	2	4	2	4	4	4	0	0	2	2	2	0	1	1	1	1	2	2	1	0	1	0	1	1	1	1	1	1	1	1	1	1
2	30	1	3	1	2	1	4	4	3	3	3	2	2	2	2	2	2	3	1	1	4	4	4	3	3	2	3	3	0	0	0	1	0	0	0	1	1	1	1	1	1	1	1	1	1	1	1	1	1
2	21	2	3	1	2	1	3	3	3	2	2	2	2	3	3	2	3	4	4	4	3	3	3	3	3	2	3	1	1	1	1	2	2	2	2	1	1	1	1	1	1	1	1	1	1	1	1	1	1
2	21	1	3	1	2	1	4	4	4	4	4	4	4	4	4	3	4	2	3	3	4	2	3	1	1	1	4	2	2	2	2	2	2	2	2	1	1	1	1	1	1	1	1	1	1	1	1	1	1
1	20	1	3	1	1	1	4	4	4	3	3	3	3	4	3	3	3	4	4	4	4	4	4	5	2	4	4	2	1	1	1	1	1	1	1	1	1	1	1	1	1	1	1	1	1	1	1	1	1
2	20	2	3	1	1	1	5	5	5	4	4	4	3	3	3	3	4	3	4	4	4	4	4	3	3	4	4	4	2	2	2	2	1	2	1	1	1	1	1	1	1	1	1	1	1	1	1	1	1
2	20	1	3	1	2	1	5	4	4	5	4	2	3	3	4	2	4	3	3	4	4	4	4	6	6	2	2	3	0	0	0	1	2	1	1	1	1	1	1	1	1	1	1	1	1	1	1	1	1
1	19	1	3	1	2	1	4	4	3	4	4	4	3	4	3	2	3	2	3	2	3	2	2	0	0	2	2	2	2	2	2	2	1	2	1	1	1	1	1	1	1	1	1	1	1	1	1	1	1
1	19	1	3	1	2	1	5	2	3	4	3	3	2	2	2	2	3	3	2	3	4	3	3	2	3	3	4	1	2	2	2	2	1	1	1	1	1	1	1	1	1	1	1	1	1	1	1	1	1
2	18	2	3	1	1	1	5	5	5	5	5	4	4	5	4	3	4	2	4	3	4	4	4	4	6	3	3	3	1	1	1	2	2	2	2	1	1	1	1	1	1	1	1	1	1	1	1	1	1
1	18	1	3	1	2	4	4	3	4	3	4	4	3	3	3	3	3	4	3	4	4	4	4	4	4	4	4	2	2	2	2	2	2	2	2	1	1	1	1	1	1	1	1	1	1	1	1	1	1
2	28	1	3	1	2	1	4	4	4	3	4	4	3	3	3	4	4	1	4	4	4	4	4	5	6	2	4	1	2	2	2	2	2	2	2	1	1	1	1	2	2	2	1	1	1	1	1	1	1
2	28	1	3	1	2	3	4	3	4	4	3	3	4	4	4	3	2	2	2	3	4	3	2	5	3	4	4	2	2	1	1	1	1	2	1	2	1	2	1	2	1	2	1	2	2	1	1	1	2
1	26	1	3	1	2	1	4	4	4	4	2	2	2	3	3	2	4	2	3	3	4	4	3	4	4	3	2	2	2	2	1	2	3	3	2	2	2	2	2	2	3	2	1	1	2	2	1	3	3
2	23	2	3	2	2	1	3	3	5	5	4	4	1	4	2	2	1	1	1	1	2	1	1	1	1	2	2	1	3	3	3	4	3	3	4	3	3	3	3	0	2	0	3	3	3	3	3	3	3
2	23	2	3	1	2	1	5	4	5	4	4	4	4	3	3	3	3	3	3	4	4	3	3	6	4	4	4	4	3	3	3	3	3	3	2	1	2	1	2	2	1	2	1	1	2	2	2	1	2
2	23	2	3	1	1	3	4	4	4	4	2	4	4	3	3	3	2	1	1	1	4	4	4	4	2	3	3	2	3	3	2	3	3	3	2	2	2	3	2	3	2	3	2	2	3	2	3	2	3
1	22	1	3	1	1	1	3	5	3	2	3	1	3	4	4	2	1	1	3	3	4	4	3	2	2	2	4	2	2	2	2	2	2	2	1	1	2	2	2	1	1	1	1	1	1	1	1	1	1
1	22	1	3	1	1	1	4	3	4	3	3	4	3	3	2	3	3	2	4	4	4	4	4	6	8	3	4	2	3	2	3	3	4	4	3	3	2	3	3	2	3	2	0	1	3	2	2	2	3
1	22	2	3	1	2	1	5	2	3	2	4	3	3	2	3	2	2	4	3	4	4	2	3	0	4	3	3	3	3	1	2	3	1	1	2	2	1	3	1	2	1	3	2	1	1	2	2	1	3
2	22	1	3	1	1	1	4	4	4	3	4	4	5	2	3	3	3	2	3	3	4	3	3	4	0	2	1	2	3	2	1	1	1	2	3	2	1	2	2	2	3	2	1	2	2	3	1	2	3
1	22	1	3	1	2	3	5	4	4	3	4	3	4	4	4	3	3	2	2	3	4	3	3	1	1	2	3	3	4	3	4	0	3	3	2	3	3	3	3	3	2	3	3	2	3	3	3	2	3
2	22	2	3	1	2	1	4	2	3	3	3	2	3	3	3	3	3	3	2	2	4	3	4	1	2	2	3	2	1	2	1	1	1	1	1	1	2	1	1	2	1	2	1	0	1	0	1	2	1
1	21	1	3	1	2	1	4	3	3	1	3	2	2	4	4	2	3	3	3	3	3	4	3	0	0	3	2	1	1	0	0	1	0	0	0	2	2	2	1	2	3	2	2	1	3	2	2	3	2
1	21	1	3	1	2	1	4	4	3	5	4	4	4	4	4	3	2	1	3	1	3	4	3	6	3	2	2	3	3	3	3	1	1	2	3	2	2	3	2	3	2	2	2	3	2	1	3	2	2
2	21	1	3	1	1	2	4	5	4	4	3	4	3	4	4	2	2	3	2	2	3	4	2	3	2	2	2	2	3	4	3	0	2	2	2	2	3	1	2	1	3	2	2	3	1	2	1	2	3
1	21	1	3	1	2	1	5	4	5	4	5	4	3	4	4	2	3	3	3	3	4	3	3	3	3	4	4	4	4	3	4	1	1	1	2	2	2	2	2	2	1	2	2	2	3	2	3	2	3
2	21	1	3	1	1	1	5	3	5	5	5	3	3	2	2	2	3	2	2	3	4	3	3	2	3	2	3	3	1	1	1	1	1	1	2	1	1	1	1	2	2	2	1	1	1	2	2	0	1
1	21	1	3	1	2	1	5	4	4	4	3	1	2	3	2	3	4	3	4	3	4	4	3	3	2	2	4	4	2	1	0	3	2	3	1	1	2	2	1	1	1	2	2	3	1	3	3	1	3
1	21	2	3	1	2	1	5	4	5	4	2	2	2	3	4	2	3	1	4	3	4	3	2	1	2	2	2	2	2	2	1	3	2	2	2	3	1	2	2	0	3	3	2	1	2	1	1	2	1
1	21	1	3	1	2	1	5	3	4	4	5	3	4	2	4	3	1	3	4	3	4	3	3	2	3	3	3	2	1	0	1	2	1	1	1	1	1	2	1	2	2	1	1	1	0	1	1	0	1
2	21	2	3	1	1	1	4	4	2	3	3	4	4	3	4	3	2	1	2	1	4	4	2	2	3	2	3	3	4	3	2	0	2	3	2	3	3	2	2	1	3	3	3	2	3	2	2	1	1
1	21	3	3	1	2	1	4	4	4	4	4	3	3	3	3	4	3	1	1	3	4	4	4	3	3	2	3	2	2	1	2	2	2	2	2	3	2	2	3	2	2	2	3	2	1	2	2	2	1
1	20	1	3	1	2	1	2	4	5	3	4	1	4	4	2	3	4	4	3	1	4	1	4	2	5	4	3	2	3	3	0	3	2	3	3	3	3	3	3	3	3	3	2	2	2	2	0	2	1
2	20	1	3	1	1	4	1	4	3	3	2	3	4	4	4	2	3	2	2	1	2	2	2	3	0	1	2	2	3	3	3	3	3	3	3	2	2	2	3	3	3	2	3	3	3	3	3	3	3
1	20	1	3	1	1	2	4	4	4	4	5	4	5	2	2	3	1	4	4	3	4	4	3	4	4	2	3	2	2	2	4	2	0	2	1	1	2	2	2	1	2	3	0	1	1	2	0	1	1
2	20	1	3	1	2	1	5	3	5	2	3	2	4	4	2	2	1	1	2	3	4	4	3	3	3	2	2	1	1	0	2	1	0	1	0	3	2	1	1	0	1	2	1	0	0	1	1	0	1
2	20	1	3	1	1	1	4	4	4	4	4	3	3	4	3	3	1	3	3	4	4	4	4	7	7	2	4	3	2	2	2	3	3	3	2	1	1	2	2	1	2	3	0	0	1	1	1	1	2
2	20	1	3	1	2	1	4	4	4	4	2	2	3	4	3	2	1	1	1	2	4	3	2	2	0	2	2	2	2	1	1	2	1	1	2	2	3	2	2	3	2	2	2	1	2	2	1	2	2
1	20	1	3	1	1	3	4	4	4	2	3	3	4	4	4	2	1	1	2	1	4	3	4	5	7	2	2	2	2	3	3	2	3	3	3	1	1	2	1	2	3	2	2	1	3	2	1	2	3
2	20	1	3	1	2	1	4	1	4	3	2	3	3	3	3	2	3	3	3	3	4	4	3	0	0	1	4	2	2	3	4	1	3	2	3	1	2	1	1	3	3	3	3	3	3	3	1	1	3
2	20	1	3	1	2	1	4	3	4	4	4	3	2	2	2	2	3	4	4	4	3	3	3	4	4	2	3	2	1	1	1	2	1	2	2	2	2	1	2	2	1	1	1	1	2	1	1	2	2
2	20	2	3	1	1	1	4	5	4	4	2	3	3	3	4	2	4	2	2	3	4	4	3	4	5	3	3	2	1	2	3	1	2	2	2	1	2	2	1	1	2	2	2	2	1	2	1	2	1
1	20	1	3	1	2	1	5	2	5	2	2	4	3	2	2	4	2	2	3	1	1	2	4	4	5	2	2	3	0	0	0	0	0	0	0	3	2	1	2	2	2	2	2	1	1	2	2	2	3
1	19	1	3	1	2	1	5	5	5	5	5	4	4	4	4	3	1	1	3	2	3	4	3	2	0	4	4	2	3	3	2	1	2	2	1	2	3	2	3	2	3	2	2	3	2	2	2	2	2
2	19	1	3	1	1	1	5	1	4	5	4	4	3	4	1	2	3	2	3	2	4	4	3	6	6	2	2	2	1	2	3	2	1	2	1	2	2	2	2	1	1	1	2	2	3	2	1	1	2
2	19	1	3	1	1	1	4	4	3	2	3	3	3	3	3	4	2	2	2	2	3	3	3	4	4	2	2	2	2	2	2	2	1	2	2	2	1	1	2	1	2	1	2	1	1	1	2	1	2
1	19	1	3	1	2	1	4	4	2	4	5	4	3	2	2	3	1	3	4	3	4	4	4	2	3	2	2	2	3	2	1	3	2	2	3	1	2	2	1	1	1	2	1	1	1	1	2	1	1
1	19	1	3	1	2	1	4	4	3	3	3	3	3	2	3	2	4	2	3	3	3	1	3	5	6	2	3	2	1	1	1	2	1	1	2	1	1	2	2	1	1	2	1	1	1	2	1	1	1
2	19	1	3	1	1	1	5	5	4	2	2	2	2	5	5	2	3	4	4	4	4	4	4	3	4	3	4	4	2	2	2	3	2	2	2	3	3	3	3	3	3	3	2	1	1	1	1	1	1
1	19	1	3	1	2	4	4	3	3	3	3	3	4	3	4	3	2	3	2	3	4	3	4	1	1	2	2	2	4	3	3	1	1	3	2	3	3	2	2	3	3	2	1	1	2	2	1	2	2
2	18	1	3	1	2	4	4	1	1	1	4	2	3	3	2	2	2	2	1	4	4	4	4	3	4	3	3	1	4	4	4	3	0	0	1	3	3	3	3	2	2	2	3	3	3	3	3	3	3
2	18	1	3	1	2	1	3	4	4	1	3	3	3	3	3	4	3	2	4	3	3	3	3	4	2	2	2	2	1	1	1	1	2	1	1	3	1	3	1	1	3	3	0	3	1	1	1	3	3
2	18	1	3	1	1	1	4	4	4	4	2	4	5	3	2	2	2	2	2	2	4	3	3	8	3	2	3	2	2	2	1	3	2	2	2	3	2	2	3	1	3	2	2	3	2	2	2	1	1
1	18	1	3	1	2	1	5	3	3	3	3	3	4	2	4	2	3	2	2	3	3	2	3	0	3	2	3	2	2	1	2	2	1	1	1	2	1	2	1	1	1	2	2	1	2	1	1	1	2
2	18	1	3	1	2	1	4	3	3	1	3	3	3	3	3	2	3	2	2	2	4	4	4	5	5	2	3	2	2	2	2	2	2	1	2	2	2	2	1	1	1	1	2	1	2	1	2	1	2
1	23	1	3	1	2	1	4	2	4	4	4	2	2	1	4	2	3	1	4	2	4	4	4	4	4	2	2	3	0	0	1	0	0	2	0	2	2	2	2	2	2	2	0	0	0	0	0	0	0
2	22	1	3	1	1	1	5	3	4	3	4	2	3	2	2	3	3	3	4	4	4	4	4	4	3	2	4	3	0	1	0	1	1	2	2	2	1	2	1	2	2	2	1	0	1	0	1	0	1
1	22	1	3	1	2	1	4	4	4	2	3	3	2	2	4	2	3	2	2	2	4	4	2	0	2	2	1	2	1	1	0	1	1	2	1	2	1	2	1	2	1	2	2	1	2	1	1	2	1
2	21	1	3	1	2	1	5	3	4	3	3	5	4	3	5	3	4	2	3	3	4	1	3	7	5	3	3	3	3	3	0	4	3	3	4	1	2	3	2	0	1	1	1	1	3	3	1	2	1
2	20	1	3	2	2	1	4	3	5	4	2	3	3	3	3	2	4	1	4	3	3	3	3	0	1	2	3	4	0	0	1	2	0	0	0	2	2	2	2	1	1	2	1	1	0	1	1	1	1
1	20	1	3	1	2	1	5	1	4	3	3	2	1	2	4	2	4	1	2	3	3	1	1	3	2	2	3	2	4	4	0	3	3	3	2	3	3	3	3	3	3	3	3	3	3	3	1	3	3
1	19	2	3	1	2	1	5	3	4	3	4	3	3	4	4	2	3	2	3	3	4	4	4	2	2	2	3	2	3	2	3	1	0	2	1	2	1	2	2	2	1	1	1	1	2	1	2	1	2
2	18	1	3	1	2	1	5	3	4	2	3	3	4	4	5	2	4	1	3	3	4	4	2	0	3	2	2	2	0	2	0	4	3	2	2	1	2	2	2	1	2	1	1	1	2	2	1	2	2
2	18	1	3	1	1	1	5	4	5	5	4	4	3	3	5	4	3	1	4	3	4	4	3	4	3	4	4	4	1	2	1	2	4	3	2	1	2	3	1	0	1	3	3	2	2	1	1	3	2
1	30	1	3	1	1	5	3	4	5	1	3	1	2	4	4	1	1	1	1	1	2	2	2	1	0	1	1	2	2	2	2	2	2	2	2	3	3	3	3	3	3	3	3	3	3	3	3	3	3
1	20	2	3	1	2	1	5	1	5	5	5	3	3	2	2	4	4	4	4	4	4	4	4	4	4	1	4	4	1	1	1	0	0	0	0	3	3	3	3	3	3	3	3	3	3	3	3	3	3
2	20	1	3	1	1	1	5	5	4	4	4	2	4	5	5	3	2	2	4	4	4	4	4	3	2	4	4	4	4	4	4	0	4	3	3	3	3	3	3	3	3	3	3	3	3	3	3	3	3
1	19	2	3	1	1	1	4	3	4	2	3	3	2	3	3	2	3	2	2	3	4	4	4	2	2	2	3	2	2	3	2	2	1	1	1	2	2	2	2	2	2	2	2	2	2	2	2	2	2
2	18	2	3	1	1	1	5	5	5	3	2	2	2	2	2	2	1	2	1	1	4	4	4	0	0	2	1	1	4	4	4	3	2	3	3	3	3	3	3	3	3	3	3	3	3	3	3	3	3
2	27	2	3	1	2	4	5	5	5	5	5	2	2	2	1	4	3	4	4	3	4	4	4	6	4	2	2	2	0	0	0	1	1	1	1	0	0	0	0	0	0	0	1	1	1	1	1	1	1
2	26	2	3	1	2	4	5	4	3	4	3	4	3	2	1	4	3	4	4	3	4	4	4	2	6	2	4	3	1	0	3	1	0	0	1	0	1	0	0	0	1	0	1	1	0	0	1	0	0
2	25	2	3	1	2	1	5	4	5	5	4	4	3	2	1	2	3	4	4	4	4	4	4	6	6	2	4	3	1	0	0	1	1	1	2	1	0	0	0	0	1	0	1	1	1	1	1	0	0
2	25	2	3	1	2	1	4	3	5	3	2	3	4	4	4	2	3	2	2	2	4	4	3	2	3	2	3	2	1	0	1	1	1	2	1	1	0	1	1	0	1	0	1	1	0	1	0	1	1
2	23	1	3	1	2	1	5	2	3	4	4	3	2	2	2	3	3	3	3	3	4	4	4	5	5	2	4	4	0	0	1	1	0	0	0	0	0	0	0	0	0	0	0	0	0	0	1	0	0
1	23	2	3	1	2	4	5	3	4	3	4	3	2	1	1	4	3	3	4	3	4	4	4	3	3	4	3	4	0	0	2	1	1	2	0	0	0	0	0	0	1	0	1	2	1	2	1	2	1
1	23	2	3	1	2	1	5	3	5	4	4	4	3	2	2	3	3	3	4	4	4	4	3	2	2	4	4	4	1	1	1	0	1	1	1	0	0	0	1	0	1	0	0	1	1	1	0	0	0
2	22	1	3	1	2	1	5	4	4	3	2	3	2	3	2	2	3	1	3	2	4	3	3	3	4	2	3	2	1	1	1	2	1	0	1	1	0	1	0	0	1	0	1	1	0	1	1	1	1
2	22	1	3	1	2	4	4	3	5	2	3	3	3	2	3	3	3	3	3	3	4	3	3	4	5	2	1	2	1	2	3	2	1	0	0	0	0	0	0	0	0	0	1	0	1	1	0	0	0
1	22	1	3	1	2	1	4	3	3	4	4	3	3	2	2	3	3	2	4	3	4	4	4	4	7	2	3	1	1	0	2	2	2	1	2	1	0	1	1	0	1	0	1	1	1	1	1	1	1
2	22	2	3	1	2	1	5	2	4	2	4	4	3	2	2	3	4	4	4	4	4	4	4	6	7	4	4	4	0	0	1	1	1	1	1	0	0	0	0	1	0	1	0	1	1	0	1	0	0
2	22	1	3	1	2	1	4	5	5	4	3	4	4	2	2	3	3	3	4	4	4	4	3	3	5	4	4	3	1	0	1	1	3	3	1	1	0	0	1	0	1	0	0	1	1	1	1	0	0
2	22	1	3	1	1	1	5	5	5	5	5	4	4	4	5	3	3	4	4	4	4	4	4	2	2	3	3	3	1	1	1	1	1	1	1	0	0	1	0	0	0	0	1	1	1	1	1	0	1
2	22	1	3	1	2	1	5	3	2	4	4	3	3	3	4	2	3	3	4	4	4	4	3	4	6	2	2	2	1	1	2	2	2	1	1	0	0	0	0	0	0	0	1	0	1	1	0	0	0
2	22	2	3	1	2	1	5	2	4	3	4	2	2	2	3	3	4	4	4	4	4	4	4	6	5	4	3	4	0	1	1	0	0	1	0	0	0	0	0	0	1	0	0	0	0	0	0	0	0
2	22	1	3	1	2	1	4	3	4	4	4	3	4	2	4	3	3	3	4	4	4	4	4	4	2	2	4	3	0	0	0	0	0	0	0	0	0	0	0	0	0	0	0	1	0	0	0	0	0
1	22	1	3	1	2	1	5	3	4	4	4	3	1	3	2	3	1	3	3	3	4	3	3	2	4	3	3	2	1	1	2	1	1	1	0	0	0	0	0	0	0	0	1	0	0	1	1	0	0
2	21	1	3	1	2	1	4	4	5	3	2	2	3	3	3	2	1	1	1	1	4	1	1	2	2	2	2	1	1	1	1	2	1	2	1	1	0	1	1	0	1	0	0	0	1	1	1	0	1
2	21	2	3	1	2	1	5	4	5	2	5	5	4	2	1	3	2	1	1	3	4	4	3	3	3	2	4	2	0	1	4	2	0	0	0	1	0	0	0	0	0	0	0	0	0	0	0	0	0
2	21	1	3	1	2	1	5	3	4	4	2	3	2	4	3	3	1	2	3	4	4	4	3	5	4	2	2	2	1	1	0	1	0	1	0	0	0	0	0	0	0	0	1	1	0	0	0	1	0
1	21	1	3	1	1	1	5	4	3	5	4	3	2	1	2	4	3	4	4	3	4	4	4	3	3	1	3	2	0	0	3	1	1	0	0	0	0	0	0	0	0	1	0	0	0	1	1	0	0
2	21	1	3	1	2	1	5	4	5	5	4	4	3	4	4	3	3	2	3	3	4	4	4	2	4	2	3	3	0	0	0	1	0	1	0	0	0	0	0	0	0	0	0	1	0	1	0	1	0
1	21	2	3	1	2	1	5	3	4	2	4	4	3	2	2	3	3	2	3	3	4	4	4	4	5	2	2	1	1	2	2	2	1	1	2	0	0	0	0	0	0	0	1	1	1	1	1	1	1
1	21	1	3	1	2	1	4	4	3	4	4	3	3	4	4	3	3	3	3	3	2	2	2	3	3	4	2	1	0	0	1	2	1	2	1	1	0	1	1	0	1	0	1	0	1	1	0	0	0
1	21	2	3	1	2	1	5	4	5	3	4	3	2	1	1	3	3	4	3	3	4	4	4	4	5	4	4	3	0	0	1	1	0	0	0	0	0	0	0	0	0	1	0	0	0	1	1	0	0
2	21	2	3	1	1	2	4	3	3	4	4	3	2	3	3	3	1	3	4	4	4	4	3	5	4	2	1	2	2	2	3	1	1	2	1	1	0	0	0	2	0	0	1	1	1	1	1	0	1
1	21	1	3	1	2	4	5	3	4	3	5	1	2	1	1	4	3	4	4	4	4	4	4	4	4	4	3	2	0	0	1	0	0	0	0	0	0	0	0	0	0	0	0	0	0	0	1	0	0
2	21	2	3	1	2	4	4	3	5	2	3	3	3	3	3	2	3	3	3	1	4	4	2	6	4	2	3	2	1	1	1	1	1	1	0	0	0	0	1	0	0	0	1	0	1	1	0	0	1
2	20	2	3	1	2	1	3	3	4	3	4	3	4	2	2	2	4	1	2	2	4	4	3	0	2	1	1	3	1	0	0	1	0	0	0	0	0	1	0	0	1	0	1	0	0	1	0	2	0
2	20	1	3	1	2	1	4	4	4	4	4	3	3	4	4	2	4	2	2	2	4	3	2	1	2	3	3	2	1	0	0	1	0	1	0	0	1	1	0	0	1	1	0	1	1	0	0	1	1
1	20	1	3	1	2	1	4	3	4	5	4	1	1	4	2	3	1	1	2	2	4	1	2	3	3	2	2	2	1	1	0	2	1	1	1	1	0	0	0	0	1	1	1	1	1	1	0	1	0
2	20	1	3	1	2	1	5	1	5	2	4	4	3	2	3	3	3	2	4	3	4	4	4	1	2	2	3	3	0	1	1	0	0	0	0	1	0	0	0	0	0	0	0	0	0	0	0	0	0
2	20	1	3	1	2	1	5	4	4	4	4	3	1	2	2	3	1	2	3	3	4	3	3	2	3	2	4	2	1	0	1	2	1	1	1	1	0	1	1	0	1	0	1	1	0	1	1	0	1
1	20	1	3	1	2	1	5	3	5	4	4	3	2	2	1	3	3	2	4	4	4	3	3	5	2	2	3	4	0	1	0	0	1	1	2	0	0	1	1	0	0	1	0	0	1	1	0	1	1
2	20	2	3	1	2	1	5	3	4	3	3	3	3	2	2	3	4	4	4	4	4	4	3	4	5	2	2	2	1	0	0	0	1	0	0	0	0	0	0	0	0	0	0	0	0	0	1	0	0
1	20	1	3	1	1	1	4	3	4	4	3	4	4	2	3	2	2	3	2	2	4	3	3	2	2	4	4	3	0	0	3	1	1	2	2	0	1	0	0	1	0	0	1	0	1	0	0	0	1
1	20	1	3	1	2	1	4	5	3	4	4	2	3	3	3	4	3	4	4	4	4	4	4	4	6	2	3	2	1	1	2	2	2	3	2	0	0	1	1	1	0	0	0	1	1	1	1	0	0
2	20	1	3	1	2	1	5	3	5	4	4	3	2	1	1	3	3	4	4	4	4	4	4	5	6	4	4	4	0	0	0	0	0	0	0	1	0	0	0	0	0	0	0	0	0	0	0	0	0
1	20	1	3	1	2	1	5	2	5	3	4	4	3	2	2	3	3	4	3	3	4	4	3	5	6	2	4	4	2	1	2	1	2	2	2	1	0	0	0	1	0	0	0	1	1	0	0	1	0
1	20	1	3	1	1	4	4	5	2	1	5	4	3	4	2	3	3	2	2	4	4	3	3	5	5	4	4	4	2	2	2	0	2	2	2	0	1	1	0	0	1	1	0	1	1	1	3	0	0
2	20	1	3	1	2	1	4	4	4	3	4	3	3	2	3	2	4	2	2	4	4	3	3	2	3	2	3	2	1	1	1	2	2	2	2	0	0	0	0	0	0	0	0	0	1	1	1	0	0
1	20	1	3	1	1	1	5	4	5	4	4	3	3	1	2	3	3	4	4	3	4	3	4	4	4	2	4	2	1	0	2	2	2	2	3	0	1	1	0	0	1	0	1	0	2	1	2	1	0
2	20	1	3	1	2	1	5	2	2	4	4	3	3	2	2	4	3	4	4	4	4	4	4	5	5	4	4	4	1	1	1	1	1	2	1	1	0	0	0	1	0	0	1	1	1	1	1	0	0
2	20	1	3	1	2	1	4	2	3	3	3	3	2	2	2	3	3	2	3	3	4	4	4	0	0	4	4	3	2	1	1	0	0	0	0	0	0	0	0	0	0	0	1	0	0	0	0	0	0
1	20	1	3	1	2	1	5	3	4	5	4	3	2	3	3	3	3	4	3	3	4	3	4	5	6	4	3	2	0	1	2	1	1	1	0	0	0	0	0	0	1	0	0	0	0	0	0	0	0
2	20	1	3	1	2	1	5	4	5	3	2	3	3	2	3	2	1	2	4	3	4	4	4	3	6	3	2	2	1	0	1	1	1	0	0	0	0	0	0	0	0	1	1	0	0	0	1	0	0
2	20	1	3	1	2	1	5	4	5	5	4	4	4	2	2	3	3	4	4	4	4	4	3	0	8	4	4	3	2	2	3	3	4	3	2	0	0	0	0	0	0	0	0	0	1	0	1	0	1
1	19	1	3	2	2	1	5	1	2	2	5	1	1	1	2	4	1	1	1	1	4	1	1	2	2	2	2	2	3	0	0	3	1	2	1	0	0	0	0	0	0	0	0	0	2	0	0	0	0
2	19	1	3	1	2	1	5	3	3	3	4	3	3	3	4	2	4	3	3	4	4	1	3	3	3	4	4	4	1	0	0	2	2	2	2	0	0	0	0	0	0	0	0	0	2	3	1	0	0
2	19	2	3	1	2	1	4	4	5	4	3	3	3	4	2	2	3	1	2	2	4	3	4	3	3	2	3	3	1	1	2	1	1	2	1	0	0	0	0	1	1	0	0	0	0	0	1	0	0
2	19	1	3	1	2	1	4	2	2	3	4	3	2	2	2	4	1	1	2	3	4	4	4	4	4	2	2	3	0	0	0	1	0	0	0	1	0	0	0	0	0	0	0	1	2	0	0	0	0
1	19	1	3	1	2	1	5	3	5	2	5	3	2	1	2	2	4	2	2	3	4	4	4	4	2	3	4	4	1	1	1	0	1	1	1	0	0	0	0	0	0	0	1	1	1	1	1	1	1
1	19	2	3	1	2	1	4	2	3	2	3	2	2	2	2	2	3	3	2	3	4	4	4	2	3	2	3	2	1	1	1	0	0	0	0	0	0	0	0	0	0	0	1	1	1	1	1	1	1
1	19	1	3	1	2	1	4	3	3	5	2	3	3	2	2	2	1	2	2	3	4	4	4	4	6	2	4	2	2	2	1	2	2	1	1	0	0	0	0	0	0	0	0	0	0	1	0	0	0
1	19	1	3	1	2	1	4	3	2	4	2	2	2	3	3	2	3	2	2	2	3	3	3	4	4	2	2	2	2	2	2	2	2	2	1	0	0	0	0	0	0	0	1	0	1	1	1	0	1
2	18	1	3	1	2	1	3	3	4	4	2	4	2	2	2	2	4	2	2	3	3	3	3	0	0	1	1	2	0	0	0	2	0	0	0	0	0	0	0	0	0	2	1	1	0	0	0	0	0
2	18	1	3	1	2	1	5	3	4	4	4	2	1	1	2	3	3	4	4	4	4	4	4	3	4	4	4	4	0	0	0	0	0	0	0	0	0	0	0	0	0	0	0	1	0	0	0	0	0
1	18	1	3	1	2	1	4	4	4	3	2	3	1	4	4	3	3	2	3	2	4	3	3	0	3	2	3	2	2	2	2	1	2	3	1	1	0	0	0	1	1	0	2	1	1	0	1	1	1
2	18	1	3	1	2	1	5	3	4	4	4	4	4	2	2	4	3	4	4	4	4	4	4	1	1	1	1	3	1	1	0	1	1	1	1	0	0	0	0	0	0	0	0	0	0	0	0	1	0
2	18	1	3	1	1	1	5	1	4	2	4	4	2	1	2	3	2	4	4	1	4	4	4	3	3	2	4	3	0	0	0	2	0	2	1	0	0	0	1	0	1	0	0	1	1	1	1	1	2
2	30	1	3	1	1	1	1	3	5	1	4	3	3	3	3	2	4	4	4	4	4	4	4	4	4	2	2	2	1	1	1	2	1	1	0	0	0	0	0	0	0	0	1	0	1	1	1	1	1
2	28	2	3	1	2	4	5	3	3	2	3	3	2	2	3	2	3	4	3	3	4	4	3	1	2	4	2	1	1	2	3	2	1	1	2	1	1	0	0	0	0	0	1	1	1	0	0	0	1
2	27	1	3	1	2	1	5	2	3	4	4	4	4	3	2	3	3	4	4	4	4	2	3	2	2	2	4	3	1	0	1	1	1	0	0	0	1	0	0	0	1	0	1	0	0	0	1	0	0
2	26	1	3	1	2	1	4	4	5	3	3	3	3	3	2	3	4	1	3	3	4	3	3	0	4	3	3	2	2	3	2	0	1	1	0	0	1	0	1	1	0	1	1	1	1	0	0	1	0
2	26	2	3	1	2	1	5	2	4	5	4	3	4	1	4	4	2	3	4	3	4	4	3	5	6	4	4	4	1	0	1	1	1	2	1	1	0	1	1	0	1	0	1	1	0	1	1	1	0
1	25	1	3	1	2	1	3	3	3	3	3	4	3	3	3	2	2	1	1	2	3	3	2	2	2	2	3	2	0	0	1	2	1	1	1	0	1	0	1	1	1	0	0	0	1	0	0	0	0
2	25	2	3	1	2	1	5	2	4	4	4	2	4	4	2	4	3	1	2	2	4	4	3	1	1	3	3	2	1	1	1	2	1	1	1	1	0	1	1	0	0	0	1	1	0	1	0	0	0
2	24	1	3	1	2	1	4	3	4	4	4	3	3	2	2	2	1	2	3	2	4	4	3	5	4	2	3	2	1	1	1	1	1	1	0	0	0	0	0	0	0	0	0	0	0	1	1	0	0
1	23	1	3	1	2	1	5	3	5	4	4	2	2	2	2	4	3	4	4	4	4	4	4	4	4	3	3	3	1	0	0	0	0	0	0	1	0	0	0	0	0	0	1	1	0	0	1	0	0
2	22	1	3	1	2	1	5	3	4	4	3	3	2	1	2	3	3	3	4	3	4	4	4	4	2	2	2	3	0	0	0	0	1	0	0	0	0	0	0	0	0	0	0	0	0	0	0	1	1
1	22	1	3	1	2	1	5	3	3	3	3	4	2	2	3	2	1	3	2	3	4	4	4	3	3	2	1	3	2	2	2	1	1	2	1	0	0	0	0	0	0	0	0	0	0	2	0	0	0
2	22	2	3	1	2	1	5	2	4	2	4	4	4	4	4	3	3	4	4	4	4	4	4	3	3	4	4	1	2	1	0	1	1	1	1	1	0	1	1	1	0	0	1	1	0	0	1	0	1
1	22	1	3	1	2	1	5	4	3	4	3	3	3	2	2	3	1	3	3	3	4	1	3	4	3	2	3	2	1	0	1	1	1	0	1	0	0	1	0	0	1	1	0	1	1	1	0	0	0
1	22	1	3	1	2	4	5	3	4	4	4	4	4	1	1	3	3	3	4	4	4	4	4	5	6	4	4	4	0	0	1	1	1	1	1	0	0	0	0	1	0	0	0	1	0	0	0	0	0
1	22	2	3	1	2	1	4	3	4	3	4	3	2	2	3	3	4	2	3	3	4	2	2	2	1	2	4	2	1	1	2	1	1	1	1	0	1	0	0	0	1	1	0	1	1	0	1	0	0
2	22	1	3	1	2	4	1	1	1	1	5	3	1	3	1	4	3	3	4	3	4	4	4	0	0	4	4	4	2	2	2	2	1	1	2	0	0	0	0	0	0	0	0	0	0	1	1	0	0
1	22	2	3	1	2	1	4	3	3	3	4	2	3	2	2	4	3	1	4	3	4	4	3	7	7	2	4	1	2	2	1	2	2	1	1	0	0	0	0	0	0	0	0	0	0	1	1	0	0
2	22	1	3	1	2	1	4	2	4	4	4	4	3	2	1	2	1	2	2	3	4	4	3	0	5	4	4	4	1	0	2	2	2	1	0	0	0	0	0	0	0	0	1	0	0	0	1	0	0
1	22	1	3	1	2	1	4	4	2	2	4	3	4	3	3	3	2	2	2	2	1	1	3	4	5	2	2	2	0	0	0	1	1	1	1	0	0	0	0	0	0	0	0	0	0	0	0	2	0
1	21	1	3	1	2	1	4	3	5	5	5	1	1	1	1	2	1	2	2	3	3	1	1	0	0	2	2	2	0	0	0	1	0	0	0	0	0	0	0	0	0	0	0	0	0	2	0	0	0
2	21	1	3	1	2	1	1	2	5	4	2	1	1	1	4	2	2	1	3	2	4	2	4	1	3	4	3	2	1	0	2	1	2	2	1	0	0	0	0	0	0	0	1	0	1	1	0	0	1
2	21	1	3	1	2	1	5	2	5	2	2	1	1	3	4	3	1	1	3	1	4	4	4	3	3	2	3	2	0	0	0	0	1	0	0	0	0	0	0	0	0	0	1	0	0	0	1	0	0
2	21	1	3	1	2	1	4	5	5	5	5	4	3	1	2	3	3	4	4	4	4	4	4	7	6	4	4	4	1	0	1	0	0	0	1	0	0	0	0	0	0	0	0	0	0	0	1	0	0
2	21	1	3	1	2	1	5	3	3	4	4	4	3	2	2	4	3	4	4	4	4	1	4	2	8	4	4	4	0	0	1	0	0	1	0	0	0	0	1	0	0	0	0	0	0	0	1	0	0
2	21	1	3	1	2	1	4	4	3	5	2	3	3	3	5	2	1	2	2	1	4	3	2	2	4	2	3	2	1	1	1	1	1	1	2	1	0	1	1	1	0	0	1	1	1	0	1	1	0
2	21	1	3	1	2	1	4	4	3	4	4	3	2	4	3	3	2	3	2	2	4	3	2	3	3	3	2	2	1	0	1	1	2	1	2	0	1	0	0	1	0	0	1	0	0	1	0	0	0
1	21	1	3	1	2	4	5	3	5	4	5	3	3	3	2	3	3	3	3	4	4	4	3	6	0	1	2	3	1	1	1	2	2	2	2	1	0	1	1	1	0	0	1	0	1	1	0	1	0
2	21	1	3	1	2	1	5	3	5	4	5	3	5	2	1	3	3	4	4	4	4	4	4	0	0	4	4	4	0	1	0	1	1	1	2	0	1	0	0	0	1	0	0	1	0	1	0	1	0
2	21	1	3	1	2	1	5	3	4	5	4	3	4	2	1	3	3	4	4	4	4	4	4	2	4	4	4	2	1	1	1	1	0	0	0	0	0	0	0	0	0	0	0	1	1	0	1	1	0
1	21	2	3	1	2	1	5	3	3	3	3	2	3	2	4	3	1	4	4	4	4	4	4	4	4	4	4	4	0	0	0	0	1	1	1	0	0	0	0	0	1	0	1	1	0	0	0	0	0
1	21	1	3	1	2	1	5	3	3	3	4	3	3	2	2	3	3	3	4	4	4	4	4	4	7	3	3	3	1	1	0	1	0	0	1	0	0	0	0	0	0	0	0	1	0	0	1	0	0
2	21	1	3	1	2	1	4	3	2	2	2	2	2	3	2	1	1	1	1	3	4	3	3	0	0	3	2	2	0	0	1	1	1	1	1	3	0	0	0	0	0	0	2	1	0	0	0	0	0
2	20	1	3	2	2	1	5	4	5	3	1	1	1	2	4	3	4	1	2	3	4	4	3	3	1	4	3	2	0	0	0	1	0	1	1	0	0	0	0	0	0	0	1	0	1	1	0	0	1
2	20	1	3	1	2	1	5	2	2	2	3	3	3	2	3	2	4	4	4	4	4	4	4	0	0	2	2	4	1	1	2	0	2	2	1	0	0	0	0	0	0	0	0	0	0	0	0	1	1
2	20	1	3	1	2	1	4	2	4	2	4	1	1	4	4	3	4	1	3	3	4	4	3	3	5	2	3	2	2	2	1	3	3	2	3	0	0	1	1	0	1	0	0	0	1	1	0	0	1
1	20	1	3	1	2	1	5	3	4	4	2	3	2	1	1	3	3	4	4	4	4	4	3	6	3	3	3	2	0	0	0	0	0	0	0	0	0	0	0	0	0	0	1	0	0	0	1	0	0
2	20	1	3	1	2	1	4	1	5	2	3	4	4	3	2	4	4	2	3	1	3	1	1	0	2	3	1	1	1	0	0	2	2	0	2	1	0	0	0	0	1	0	1	0	1	1	0	0	1
2	20	1	3	1	2	1	5	1	5	5	4	3	3	2	1	2	3	4	3	4	4	4	4	2	6	4	4	4	1	0	1	2	0	1	0	0	0	0	1	0	0	0	0	0	0	0	1	0	0
1	20	2	3	1	2	1	4	4	2	4	4	3	3	2	2	3	3	4	4	4	4	4	4	5	8	4	4	4	0	1	0	0	1	0	0	0	0	1	0	0	1	0	0	1	0	1	1	0	1
2	20	1	3	1	2	1	5	5	5	5	4	3	3	2	3	2	3	4	3	4	4	4	3	5	5	2	2	2	1	0	2	2	1	1	1	1	1	1	1	0	0	0	0	0	1	1	3	0	0
2	20	1	3	1	2	1	5	4	4	4	4	3	4	2	3	3	4	3	4	4	4	4	4	4	5	2	4	3	1	0	1	1	1	1	1	0	1	0	0	0	0	0	0	0	1	0	0	1	0
2	20	2	3	1	2	1	5	4	4	4	3	3	2	3	3	2	1	2	3	4	4	4	3	7	7	2	2	2	1	2	0	0	0	0	0	0	0	0	0	0	0	0	1	1	0	0	0	0	0
1	20	1	3	1	1	1	5	4	4	5	3	5	4	5	5	4	3	3	3	3	4	4	4	6	6	4	4	4	4	4	4	0	1	0	1	0	0	0	0	0	0	0	0	1	0	0	0	1	0
1	20	2	3	1	2	4	5	4	4	4	4	4	3	2	2	3	4	4	4	4	4	4	3	2	3	3	4	2	1	2	1	1	0	1	0	0	0	0	0	0	0	0	0	0	1	0	1	0	0
1	19	1	3	1	2	1	5	3	4	1	2	2	3	2	3	3	3	1	3	2	4	3	3	3	2	1	2	2	0	0	0	0	3	2	0	0	0	0	0	0	0	0	0	0	3	1	0	0	0
1	19	1	3	1	2	1	5	3	4	4	4	2	1	3	4	3	1	1	3	2	4	4	3	2	5	4	2	2	3	0	0	3	3	3	3	0	0	0	0	0	0	0	0	0	3	1	1	0	1
2	19	1	3	1	2	1	4	2	4	4	5	4	3	2	2	3	1	4	4	4	4	3	3	3	3	4	4	3	1	1	2	1	1	2	2	1	1	0	0	1	0	0	0	0	1	0	0	0	0
1	19	1	3	1	2	1	4	3	4	4	4	2	1	2	2	2	2	3	2	2	4	3	3	2	3	2	2	2	1	1	0	1	1	1	0	0	0	0	0	0	1	0	1	0	0	1	0	0	1
1	19	1	3	1	2	1	5	4	4	4	4	3	3	2	2	3	3	2	3	1	4	4	3	5	4	3	2	2	0	0	0	1	1	1	0	0	0	0	0	0	0	0	0	0	0	1	1	0	0
2	19	1	3	1	2	1	5	4	4	4	2	2	2	1	2	4	1	4	4	3	4	4	4	6	7	4	3	2	1	0	3	1	0	0	0	1	0	1	0	0	0	0	1	0	0	0	0	0	0
2	19	1	3	1	2	1	4	3	3	3	4	4	2	2	2	2	3	3	3	3	4	3	4	2	3	4	3	4	0	0	1	0	0	1	1	0	0	0	1	1	0	0	1	0	1	0	0	0	0
2	19	1	3	1	1	1	4	4	5	4	4	3	3	2	3	3	2	2	2	3	4	3	3	3	4	4	3	2	0	0	1	0	0	0	0	0	1	0	1	0	1	0	0	1	0	0	1	0	1
1	18	1	3	1	2	1	4	1	2	3	4	4	3	2	2	4	2	2	3	3	4	4	4	4	2	2	2	2	1	1	1	2	1	1	0	0	1	0	0	0	0	1	0	0	1	0	0	2	0
1	18	1	3	1	1	1	3	1	2	1	3	4	2	2	2	2	2	1	1	2	4	4	4	0	0	1	1	3	4	3	4	0	0	0	0	0	0	0	0	1	1	1	1	1	1	1	1	0	0
1	26	2	3	1	2	1	5	1	4	3	4	3	3	1	1	3	4	4	4	4	4	4	4	2	4	2	4	3	0	1	1	0	0	0	0	0	0	0	0	0	0	0	0	0	0	0	0	0	0
1	25	2	3	1	2	1	5	2	4	3	5	1	1	3	2	3	4	1	2	2	4	4	4	0	0	2	2	2	0	0	0	1	3	0	0	0	0	0	0	0	0	0	0	0	0	0	0	0	0
2	25	2	3	1	1	1	5	3	1	1	4	2	4	1	1	3	3	2	3	4	4	4	4	6	6	2	2	3	0	0	1	0	0	0	0	0	0	0	0	0	0	0	0	0	0	0	0	0	0
2	25	2	3	1	2	1	5	2	2	4	4	1	3	2	2	3	3	4	4	4	4	4	4	4	3	2	3	3	0	0	0	0	0	0	0	0	0	0	0	0	0	0	0	0	0	0	0	0	0
2	24	3	3	1	2	2	5	3	3	5	5	3	3	1	3	4	4	1	4	3	4	1	1	0	0	3	3	2	0	0	0	0	1	0	0	0	0	0	0	0	0	0	0	0	0	0	0	0	0
2	24	2	3	1	2	1	5	3	4	4	3	3	4	1	2	2	3	4	4	4	4	4	4	2	2	4	4	3	2	2	1	1	1	1	1	0	0	0	0	0	0	0	0	0	0	0	0	0	0
2	23	2	3	1	2	1	5	3	4	2	4	3	2	3	3	2	3	4	4	4	3	3	3	6	6	2	2	2	0	0	0	0	0	0	0	0	0	0	0	0	0	0	0	0	0	0	0	0	0
1	23	2	3	1	2	4	4	1	5	5	4	3	4	2	2	3	4	4	4	3	4	4	3	2	6	4	4	3	0	0	1	0	0	0	0	0	0	0	0	0	0	0	0	0	0	0	0	0	0
2	23	2	3	1	2	4	5	3	4	3	4	3	3	2	2	4	3	4	4	4	4	4	4	9	8	4	4	3	1	1	1	1	1	1	1	0	0	0	0	0	0	0	0	0	0	0	0	0	0
2	23	1	3	1	2	1	5	3	5	4	4	1	3	1	1	3	4	4	4	4	4	4	4	8	8	4	4	3	0	0	0	0	0	0	0	0	0	0	0	0	0	0	0	0	0	0	0	0	0
1	23	2	3	1	2	1	5	3	4	3	4	3	3	2	2	3	2	3	4	3	4	4	4	4	6	2	4	3	0	0	0	0	0	0	0	0	0	0	0	0	0	0	0	0	0	0	0	0	0
1	23	1	3	1	1	4	1	1	4	5	4	4	3	1	1	4	3	4	4	4	4	4	4	6	6	4	3	4	1	1	0	1	0	1	1	0	0	0	0	0	0	0	0	0	0	0	0	0	0
2	23	2	3	1	2	1	5	4	5	4	4	3	3	3	2	3	3	2	3	3	4	4	3	3	4	4	4	2	1	1	2	1	1	1	1	0	0	0	0	0	0	0	0	0	0	0	0	0	0
2	23	2	3	1	2	1	4	2	3	2	4	4	2	4	4	2	3	2	2	3	4	4	3	2	4	2	4	2	0	0	1	1	0	0	0	0	0	0	0	0	0	0	0	0	0	0	0	0	0
2	22	1	3	1	2	1	4	3	3	3	3	3	3	3	3	2	4	4	4	4	4	4	4	3	5	4	4	4	0	0	0	1	0	0	0	0	0	0	0	0	0	0	0	0	0	0	0	0	0
1	22	1	3	1	2	1	5	1	5	1	5	1	1	1	1	4	4	4	4	4	4	4	4	8	8	4	4	4	0	0	0	0	0	0	0	0	0	0	0	0	0	0	0	0	0	0	0	0	0
1	22	2	3	1	1	4	5	5	5	5	5	3	4	2	1	3	4	4	4	4	4	4	4	4	3	4	4	4	0	1	0	0	0	0	0	0	0	0	0	0	0	0	0	0	0	0	0	0	0
1	22	1	3	1	2	1	5	3	5	4	5	3	3	2	2	4	4	4	4	4	4	4	4	3	4	4	4	4	0	1	0	0	2	1	1	0	0	0	0	0	0	0	0	0	0	0	0	0	0
1	22	1	3	1	2	1	3	3	2	2	2	2	4	4	4	4	1	1	2	2	4	3	3	0	0	1	1	1	1	1	1	0	0	0	0	0	0	0	0	0	0	0	0	0	0	0	0	0	0
2	22	1	3	1	2	1	5	5	4	4	4	3	4	2	4	4	3	4	4	4	4	4	4	9	8	4	4	4	0	0	0	0	0	0	0	0	0	0	0	0	0	0	0	0	0	0	0	0	0
2	22	1	3	1	2	1	5	3	4	4	5	5	5	5	2	4	4	4	4	4	4	4	4	2	2	3	3	3	0	0	0	0	0	1	0	0	0	0	0	0	0	0	0	0	0	0	0	0	0
1	22	1	3	1	2	1	5	5	5	5	4	5	1	1	1	3	3	4	4	4	4	4	3	3	4	4	4	4	0	0	1	0	0	0	0	0	0	0	0	0	0	0	0	0	0	0	0	0	0
2	22	1	3	1	2	1	5	3	4	4	2	2	2	2	2	3	3	4	4	4	4	4	4	6	5	2	4	4	0	0	0	0	0	0	0	0	0	0	0	0	0	0	0	0	0	0	0	0	0
2	22	2	3	1	2	4	4	1	4	4	4	3	4	2	2	3	3	3	2	3	1	1	1	4	4	2	4	3	0	0	0	0	0	0	0	0	0	0	0	0	0	0	0	0	0	0	0	0	0
1	22	1	3	1	2	1	3	4	4	3	3	2	4	2	2	4	3	1	2	1	4	4	3	8	7	2	4	2	2	2	1	1	1	1	1	0	0	0	0	0	0	0	0	0	0	0	0	0	0
1	22	1	3	1	2	1	5	4	5	4	3	1	3	4	4	3	4	4	4	4	4	4	4	3	4	4	4	2	0	0	0	1	0	0	0	0	0	0	0	0	0	0	0	0	0	0	0	0	0
2	22	1	3	1	1	1	5	1	5	1	5	3	5	1	1	2	3	4	4	4	4	4	4	3	3	4	4	4	1	1	1	0	4	1	1	0	0	0	0	0	0	0	0	0	0	0	0	0	0
2	22	2	3	1	2	1	5	3	5	2	5	5	5	1	1	2	4	4	4	4	4	4	4	3	3	4	4	4	0	0	0	0	2	0	0	0	0	0	0	0	0	0	0	0	0	0	0	0	0
2	22	1	3	1	2	1	5	3	3	3	4	3	2	1	1	3	2	4	4	4	4	4	4	0	0	4	4	4	0	0	0	0	0	1	0	0	0	0	0	0	0	0	0	0	0	0	0	0	0
2	21	1	3	1	2	1	5	5	4	3	4	4	2	2	2	4	3	4	4	4	4	4	3	3	3	4	4	3	1	0	1	1	1	2	1	0	0	0	0	0	0	0	0	0	0	0	0	0	0
1	21	1	3	1	1	1	5	1	4	2	5	3	1	1	1	4	4	4	3	4	4	4	4	3	3	3	4	4	0	0	1	0	0	0	0	0	0	0	0	0	0	0	0	0	0	0	0	0	0
1	21	2	3	1	2	4	5	2	3	3	4	3	3	1	1	3	3	3	3	3	4	4	4	7	6	2	3	2	0	0	0	0	0	0	0	0	0	0	0	0	0	0	0	0	0	0	0	0	0
2	21	1	3	1	2	1	4	1	4	3	3	2	1	1	1	3	3	4	4	4	4	4	4	4	4	4	4	3	0	0	0	0	0	0	0	0	0	0	0	0	0	0	0	0	0	0	0	0	0
1	21	1	3	1	2	1	5	5	5	5	5	3	3	1	2	3	3	3	3	4	4	4	4	3	4	4	4	4	0	0	0	0	0	4	0	0	0	0	0	0	0	0	0	0	0	0	0	0	0
2	21	1	3	1	2	1	5	3	5	4	4	3	2	1	1	4	3	4	4	4	4	4	4	6	6	4	4	4	0	0	0	0	0	0	0	0	0	0	0	0	0	0	0	0	0	0	0	0	0
1	21	1	3	1	2	1	4	4	4	3	4	4	3	2	2	4	1	3	4	4	4	4	4	4	4	4	4	3	0	0	1	1	1	1	1	0	0	0	0	0	0	0	0	0	0	0	0	0	0
1	21	1	3	1	2	1	5	4	5	5	5	4	1	1	1	3	3	3	4	3	4	4	3	2	2	4	4	4	1	0	0	0	0	0	0	0	0	0	0	0	0	0	0	0	0	0	0	0	0
2	21	1	3	1	2	1	5	3	5	2	2	4	4	4	3	2	1	1	2	3	4	4	4	4	6	2	3	2	1	1	0	0	0	0	0	0	0	0	0	0	0	0	0	0	0	0	0	0	0
1	21	1	3	1	2	1	4	2	5	3	3	3	2	1	2	3	3	4	4	4	4	4	4	6	6	4	4	4	0	0	0	0	0	0	0	0	0	0	0	0	0	0	0	0	0	0	0	0	0
2	21	1	3	1	2	1	5	4	4	4	3	3	3	4	4	3	4	4	4	4	4	4	4	3	5	4	4	2	0	0	0	1	0	0	0	0	0	0	0	0	0	0	0	0	0	0	0	0	0
2	21	1	3	1	2	1	4	3	4	5	4	3	3	2	2	3	3	3	3	3	4	4	3	3	2	4	4	3	0	0	1	1	1	2	0	0	0	0	0	0	0	0	0	0	0	0	0	0	0
2	21	1	3	1	2	1	5	4	5	4	3	3	3	4	4	3	4	4	4	4	4	4	4	3	5	4	4	2	0	0	0	1	0	0	0	0	0	0	0	0	0	0	0	0	0	0	0	0	0
2	21	1	3	1	2	1	5	2	5	4	4	3	3	1	2	2	3	3	3	4	4	4	4	0	1	2	3	3	0	0	0	2	2	2	1	0	0	0	0	0	0	0	0	0	0	0	0	0	0
2	21	1	3	1	2	1	5	1	2	2	4	3	3	1	1	3	2	4	4	4	4	4	4	0	0	4	4	3	1	1	1	0	0	1	1	0	0	0	0	0	0	0	0	0	0	0	0	0	0
1	21	2	3	1	2	1	5	2	4	4	4	3	3	2	2	2	2	2	2	3	4	4	4	3	3	2	3	2	0	1	1	0	0	0	0	0	0	0	0	0	0	0	0	0	0	0	0	0	0
2	21	1	3	1	1	1	4	4	4	4	4	3	3	2	1	3	1	2	3	3	4	4	4	3	6	2	4	4	0	0	1	0	0	0	0	0	0	0	0	0	0	0	0	0	0	0	0	0	0
2	21	1	3	1	2	1	5	4	5	4	3	3	3	4	4	3	4	4	4	4	4	4	4	3	6	4	4	2	0	0	0	1	0	0	0	0	0	0	0	0	0	0	0	0	0	0	0	0	0
1	20	1	3	2	2	1	5	1	5	5	2	5	1	2	1	4	3	1	3	2	4	2	2	1	2	4	1	2	1	1	1	1	1	1	0	0	0	0	0	0	0	0	0	0	0	0	0	0	0
1	20	1	3	1	1	1	5	3	4	3	4	3	3	2	2	3	4	4	4	4	4	4	4	3	4	4	3	3	0	0	1	0	3	1	1	0	0	0	0	0	0	0	0	0	0	0	0	0	0
2	20	1	3	1	2	1	4	3	4	2	4	3	3	2	2	2	4	3	3	4	4	4	3	4	5	4	4	3	0	0	2	2	1	1	1	0	0	0	0	0	0	0	0	0	0	0	0	0	0
2	20	2	3	1	2	1	3	4	4	3	3	2	2	2	2	4	3	4	4	4	4	4	4	3	7	4	4	4	0	0	1	1	0	0	0	0	0	0	0	0	0	0	0	0	0	0	0	0	0
1	20	1	3	1	2	1	5	4	4	4	4	1	2	2	2	4	3	2	3	4	4	3	3	1	1	4	4	3	0	0	1	1	0	0	0	0	0	0	0	0	0	0	0	0	0	0	0	0	0
2	20	1	3	1	2	1	5	3	4	2	4	3	1	2	2	2	3	3	3	4	4	4	4	4	6	2	4	2	1	1	1	1	1	0	0	0	0	0	0	0	0	0	0	0	0	0	0	0	0
1	20	1	3	1	2	1	5	1	4	4	4	3	3	2	2	4	3	4	4	4	4	4	4	4	4	3	4	4	0	1	1	4	3	3	2	0	0	0	0	0	0	0	0	0	0	0	0	0	0
1	20	1	3	1	2	1	5	4	5	3	4	3	2	2	2	4	4	4	4	4	4	4	4	7	7	4	3	4	1	1	2	1	0	2	2	0	0	0	0	0	0	0	0	0	0	0	0	0	0
2	20	1	3	1	2	1	5	3	4	4	4	3	2	1	2	2	1	2	3	4	4	1	2	3	3	2	2	2	0	0	0	0	0	0	0	0	0	0	0	0	0	0	0	0	0	0	0	0	0
2	20	1	3	1	2	1	5	3	4	4	4	3	2	1	2	3	1	2	3	3	4	1	2	3	3	2	2	3	0	0	0	0	0	0	0	0	0	0	0	0	0	0	0	0	0	0	0	0	0
2	20	1	3	1	2	1	4	2	4	4	5	3	3	1	1	3	3	3	4	3	4	4	3	2	2	2	3	4	0	0	0	0	0	0	0	0	0	0	0	0	0	0	0	0	0	0	0	0	0
1	20	2	3	1	2	4	5	3	3	3	4	3	3	2	2	3	3	3	4	4	4	4	4	3	6	4	3	3	0	0	0	0	1	0	0	0	0	0	0	0	0	0	0	0	0	0	0	0	0
1	20	1	3	1	2	4	5	3	5	5	4	3	3	1	1	3	3	4	4	4	4	4	4	3	3	4	4	4	0	0	0	0	0	0	0	0	0	0	0	0	0	0	0	0	0	0	0	0	0
1	20	1	3	1	2	1	5	3	5	4	4	4	4	2	1	2	3	2	2	3	4	3	1	2	2	2	4	3	0	0	2	0	0	0	0	0	0	0	0	0	0	0	0	0	0	0	0	0	0
2	20	1	3	1	2	1	5	3	4	4	3	3	3	2	3	3	3	4	4	3	4	4	4	3	4	3	3	3	1	0	1	1	1	1	0	0	0	0	0	0	0	0	0	0	0	0	0	0	0
2	20	2	3	1	2	1	1	1	4	4	4	3	4	2	2	3	2	3	4	4	1	1	1	3	3	4	3	2	0	0	0	0	0	0	0	0	0	0	0	0	0	0	0	0	0	0	0	0	0
1	20	1	3	1	2	4	4	3	3	4	4	2	2	2	2	3	3	3	4	3	4	4	4	0	1	3	3	2	0	0	1	1	1	1	0	0	0	0	0	0	0	0	0	0	0	0	0	0	0
1	20	2	3	1	1	1	3	3	3	3	3	3	5	5	5	2	1	1	1	2	1	2	3	2	1	1	1	2	0	0	0	4	4	4	4	0	0	0	0	0	0	0	0	0	0	0	0	0	0
1	20	1	3	1	2	1	4	3	4	3	3	1	2	2	2	2	3	3	3	3	4	4	4	5	6	2	3	2	0	0	2	1	0	0	0	0	0	0	0	0	0	0	0	0	0	0	0	0	0
2	20	1	3	1	2	1	5	4	4	5	4	3	2	1	1	3	3	4	4	4	4	4	4	5	6	4	4	4	0	0	1	0	0	0	0	0	0	0	0	0	0	0	0	0	0	0	0	0	0
2	20	1	3	1	2	1	5	1	4	4	3	3	3	2	2	4	3	3	3	3	4	4	3	5	5	2	4	2	0	0	0	0	0	0	0	0	0	0	0	0	0	0	0	0	0	0	0	0	0
2	20	1	3	1	1	1	5	3	4	4	5	5	5	3	3	4	4	4	4	4	4	4	4	3	3	3	3	3	0	0	0	0	0	0	0	0	0	0	0	0	0	0	0	0	0	0	0	0	0
1	20	1	3	1	2	1	3	4	4	1	4	2	2	2	2	2	4	2	2	3	2	1	1	0	0	2	2	2	1	0	2	2	1	2	1	0	0	0	0	0	0	0	0	0	0	0	0	0	0
1	20	1	3	1	2	1	5	3	4	3	4	3	3	3	3	4	4	3	3	3	4	4	4	4	6	4	4	4	0	0	0	0	0	0	0	0	0	0	0	0	0	0	0	0	0	0	0	0	0
2	20	1	3	1	2	1	5	1	5	3	4	3	3	2	2	4	3	3	4	4	4	4	4	1	1	2	4	3	0	0	0	0	0	0	0	0	0	0	0	0	0	0	0	0	0	0	0	0	0
1	19	1	3	1	2	1	4	3	3	1	3	3	3	3	3	3	4	3	3	3	3	3	3	7	7	3	3	3	0	0	0	1	0	0	0	0	0	0	0	0	0	0	0	0	0	0	0	0	0
2	19	1	3	1	2	1	5	2	4	2	4	3	3	1	1	3	3	4	4	4	4	4	4	2	3	4	4	3	4	4	4	0	0	0	0	0	0	0	0	0	0	0	0	0	0	0	0	0	0
1	19	1	3	1	2	1	5	3	4	4	4	3	3	1	3	3	3	3	3	3	4	4	4	3	6	2	4	3	0	0	0	2	1	1	0	0	0	0	0	0	0	0	0	0	0	0	0	0	0
2	19	1	3	1	2	1	4	2	4	4	4	3	2	2	2	2	1	3	4	4	4	4	4	8	7	4	4	3	0	0	0	1	0	0	0	0	0	0	0	0	0	0	0	0	0	0	0	0	0
2	19	1	3	1	2	1	4	2	4	4	4	3	2	2	2	2	1	3	4	4	4	4	4	8	7	4	4	3	0	0	0	1	0	0	0	0	0	0	0	0	0	0	0	0	0	0	0	0	0
1	18	1	3	1	2	1	5	1	5	3	4	2	3	1	1	3	4	4	4	4	4	4	4	3	3	4	4	2	0	0	0	0	0	0	0	0	0	0	0	0	0	0	0	0	0	0	0	0	0
1	18	2	3	1	2	1	4	3	4	3	4	3	2	3	4	3	1	4	4	1	3	3	3	0	3	2	2	2	1	1	1	0	1	0	0	0	0	0	0	0	0	0	0	0	0	0	0	0	0
1	18	1	3	1	2	3	4	3	3	3	3	3	3	3	3	3	2	3	3	3	3	3	3	0	0	1	2	2	1	1	1	2	1	2	2	0	0	0	0	0	0	0	0	0	0	0	0	0	0
1	18	1	3	1	2	1	5	3	4	3	3	3	2	1	1	4	3	4	4	4	4	4	4	4	6	4	4	3	2	1	2	2	0	1	0	0	0	0	0	0	0	0	0	0	0	0	0	0	0
2	18	1	3	1	2	1	4	3	4	4	4	3	2	3	4	3	4	2	3	3	4	4	4	3	7	4	3	2	1	1	1	1	1	2	2	0	0	0	0	0	0	0	0	0	0	0	0	0	0
2	18	1	3	1	2	1	5	4	4	3	2	3	3	3	3	3	3	4	3	2	3	3	3	3	3	2	3	2	1	1	1	2	2	1	2	0	0	0	0	0	0	0	0	0	0	0	0	0	0
1	18	1	3	1	2	1	5	2	3	3	4	1	3	1	2	2	3	4	4	4	4	4	4	4	4	4	4	4	0	0	0	0	0	0	0	0	0	0	0	0	0	0	0	0	0	0	0	0	0
1	18	1	3	1	2	4	4	3	2	3	3	4	2	2	3	4	3	4	3	1	4	3	4	1	0	4	3	2	0	0	0	0	0	0	0	0	0	0	0	0	0	0	0	0	0	0	0	0	0
[truncated: 12 more columns]
